# Supplementary material for: PClass: Protein Quaternary Structure Classification by Using Bootstrapping Strategy as Model Selection
Source: Genes (Basel). 2018 Feb 14;9(2):91. doi: 10.3390/genes9020091 (PMC5852587; doi:10.3390/genes9020091)
Supplement: Supplementary file 1 [file genes-09-00091-s001.zip]

Archive with 2 entries (2 files):
- PClass Supplementary data_ywchu_01.docx
- ds.txt
