# Supplementary material for: PClass: Protein Quaternary Structure Classification by Using Bootstrapping Strategy as Model Selection
Source: Genes (Basel). 2018 Feb 14;9(2):91. doi: 10.3390/genes9020091 (PMC5852587; doi:10.3390/genes9020091)
Supplement: Supplementary file 1 [file genes-09-00091-s001.zip › ds.txt]

#Monomer
2jck
1h0j
5nuc
1v2v
1chz
1ft8
1c6i
1flw
2bb4
1enu
1o8g
1e81
2liv
1d8m
2fam
1hrn
1xf0
1ptg
1elt
1joi
1nsa
6gsp
1y08
2hm1
1g74
1c4r
2chm
1f63
1v0m
1z6n
1mun
1n0r
6fd1
2ex0
1hrc
1gbe
1bg3
2exa
1hlk
1ea7
1frj
1h60
1hzt
1owm
1mat
1l01
2fyg
1i75
1lcs
3gch
2exo
1njg
4tss
2fo3
1l8g
1yiv
1u8x
1ls5
2cni
1aky
1lme
2uym
1atz
1skm
1xqo
1gfi
1mc1
1yk3
1gsv
1yql
1aki
1bef
1lfi
1t7q
1gqv
1lq0
2q4c
1lhy
1kgw
1flh
2d06
1qyz
1hjg
1u1o
1z2a
1ir8
9pti
1vhf
2bhr
1ey4
1wt1
1lvk
2eus
1kv7
1if8
2c2s
1hcu
1lfo
2hlc
2hec
1amf
1a1r
1s18
5pad
1m43
2hd1
5bca
2j1m
1lz4
1rie
1p6v
1gi2
1tuk
1l6j
2byo
2fs6
1w08
1ua1
1nq1
1gwm
1g4s
1jzi
1h02
1bge
1gaz
1co9
1poh
1l2s
1vhu
2ihk
1gy0
2msi
1cx7
1a3u
1mw3
1j2a
1yoh
3cpa
1bjj
1o3a
1bda
1l4y
1pbk
2d8p
1ajo
1d1p
1moh
1cxh
1ljh
1n9l
1vjn
2byc
1p05
1fhu
1ote
1z6d
1cgv
1l98
1m52
1nis
1nk4
1az1
1elc
1neg
1kgg
1mkj
1tnh
1ewl
1tf9
2euu
2eug
1rek
1xmb
1vct
2bya
1bit
1cjc
149l
2a6v
1izq
1d3f
1iki
1d6m
1ps5
1z9d
1ca3
1i9l
1xh1
1opm
1r75
1ubd
1kxp
1jb9
2cut
1p10
1q4o
1r1h
1skf
1trp
224l
1sw6
1i5p
1pgs
6est
1ijq
7ccp
1s2a
1p36
1li2
1xnn
1xr1
1j88
1xsz
2fxk
1syt
1l48
2dv8
1oa2
1azp
1evq
2hzn
1h0v
1rbe
1sbi
1idq
1kui
1isn
2bqd
3rsp
1l16
1lyd
1sk7
1xlw
2plt
1a5q
1wqq
1mry
1l2e
1k0f
1z90
1kds
1ehy
2c05
1mkq
1imx
1n08
1qll
1vlp
1qzq
1hkb
1vpy
2a39
1kyu
1ppm
1bpe
1r10
1rho
1nb4
1ac1
1fev
2wed
4cms
1ti1
2c2l
1l0q
1pbp
1fep
1bru
1qfv
1mms
1jrz
1hpg
1of0
1r0g
1h19
2bdc
1yvh
1xl8
1zjk
1k6k
1ch3
1o7q
1wk4
1rqw
1kg5
2fm9
1tag
1sth
1l0c
1dyk
1tq5
2asd
2al0
1h36
1gx8
1ghm
1nkc
1o98
1ild
4rat
1syc
1mwt
1k87
1efm
1xdd
1rb2
1uoy
1x90
1uh7
1p3j
1f9b
1c8i
1ogq
1jme
5ull
1l1g
1jsv
1aw7
1j81
3er3
1tfv
1jvt
1jpz
2ypn
1qzx
1jhn
1enc
1nz5
1rrs
1try
2ohm
1osa
1eax
1kln
1hru
1b30
1uca
1o2m
1jkl
1l9y
1p09
2g7y
1c9v
1ued
1nm6
1a1i
2g0r
1p9q
1yu9
2ama
1uig
1z25
2iqg
2f6y
230l
1deb
8icp
1gak
1aeh
1nzj
2bmh
1gyw
3lck
1kea
1ypc
1tky
1qx0
1o0h
1odz
2aw1
1qat
1yzn
1hvx
1cak
2nqi
1aoc
1zqo
1oiq
1k7l
2f30
1mj0
1dbw
2hy0
1gen
1c9h
2j09
1n56
1hmu
1w2n
1mnc
1ge4
2lao
1iwn
1ak2
2v1i
1rss
1l9d
1pvs
1eic
1qz2
1ebb
1w2d
2g4w
1jkd
1pid
1ucs
1u59
1uuo
2h5a
1vhy
1qil
1pii
1xgo
1rdg
2aow
1n4k
1jit
2ocu
1qmn
2f6t
1iua
1zi4
1yan
1c2p
2j6m
2dwy
1hk1
1uu9
2hu1
1vxo
1md9
1fv3
1dmx
5tgl
1l09
2ffm
1txf
1jj7
1bvc
1lue
1e4j
1o48
1amj
1urr
1q7f
1hb2
1kib
1taq
1it2
2hia
1ksl
2np0
1nij
1vfw
1gi9
1gih
1fbo
1krf
1h3i
1dxc
1onc
1c90
1wor
1qba
1nr2
1zsc
1wpa
1dtx
1qys
1n7x
1xry
1bfk
1a2f
1es3
2gps
1gbz
2biu
1mlv
2h6w
1o6l
1pud
1epm
1j8v
2fdc
2eyq
1cei
1upr
1gts
1usw
1vp3
1nr6
1n1i
1tdk
1m2p
1ane
1rz3
1cct
1qlp
1m8d
1tib
1pfv
1wua
2tga
1zhw
1sxw
1eed
1l35
1lgf
2oy4
1bbc
1oz2
3r1r
1twm
1qi2
1p77
1uvb
1w6h
1aiz
1exn
1o73
2cgw
1s8i
1edd
2bm3
1xf9
1s3y
1vhn
1w15
1vfl
1cid
4nll
2gwj
1p4o
1jn3
1v14
1i8p
1omd
1e4y
1lie
1mt6
1c7e
1dyc
1azb
1ckl
1hq2
1poa
1hd7
1dgs
1ssx
1wj9
2ayw
1wu6
1nb8
1kfd
1b1e
1yzk
1xfk
1r3c
1d4n
1pn3
1xp3
1e6i
1ohj
1om6
1f57
1oxn
1dla
1bp4
1xiz
1qna
1dkt
1lsv
2hhw
1lpd
2hau
1j7j
1sio
1bkx
1kfr
1l72
1s9f
1lxk
1txx
1gdn
1sd5
1nfo
1ii0
1arp
1p2t
1ecn
1t68
1qnh
2cba
1km9
1jzb
1woy
2axe
1fqe
1u9b
1s1r
1y3y
1gxz
1okg
1t2w
1ijb
1zw9
1n77
1r6f
1mla
1rh2
2a7h
2src
1hki
1cne
1db5
1ggg
1u2o
1rzt
2bcu
1ex7
1jvp
2b6t
1q2y
1emg
1tux
1pp0
1nl9
1uy7
1ra9
1t07
1lpu
1kdz
2exc
1uut
1vr3
1p2f
1m3i
2cm7
1dst
1c83
1lp8
5gsp
1kuh
1rvk
1fvt
1uyo
1nwk
1ndb
1vne
1ze2
1zdn
3ptb
1zy9
1mma
1gzb
1oyy
1ey7
1u27
1mp8
1jak
1rk6
2fd8
1nnx
1h2e
5lym
1uyx
1giu
1o5a
1uqu
1z3p
1red
1rbt
1ra1
1hgy
1nrk
1iu9
2c8v
1d7j
7rnt
1qfz
1may
1c5v
1btc
1nnl
1nh6
1n3u
1ez6
2hdo
1gja
1xni
1qsq
1n8q
1ta8
1ttu
1oi7
7icf
2h21
1c5h
2ga2
2igd
1g44
2hal
1t2i
1nlt
2ber
1xjt
1lpk
2bqo
1k1s
1nrw
1rx6
1usm
1g8p
1xev
2ebn
1bvt
1eu8
2afm
1azt
1xkg
1qcx
1jhs
2apl
2p83
1xks
1o0q
1bn5
2iyw
1jej
2nod
1z7w
1w84
1li6
1fdd
1ad2
1rcm
2lzm
1zkf
1krp
1fys
1cwa
1b5h
1bdj
1q33
1fl0
1bpo
1jzs
1vf8
1sta
1waf
1jyh
1q1p
1miq
1po3
1q92
1kag
2iyn
1rp4
1apu
2q46
1yma
1in8
1y19
2b7k
1sw1
2lh7
1c6e
1lqd
1iue
1rxe
1up0
1ho8
8icy
1gof
1d9i
2fg5
1iz0
1g4c
1j1w
1jl1
1u78
1c9o
3pmg
2gu7
2bd5
1iwu
2a8v
1qxt
1oyg
1eyh
1a42
1xk2
2gmv
1iej
1itx
1ahb
1rwh
1q8c
1h5z
2cgi
1pg2
1hu0
2d0h
2o8l
1e63
1huq
1ds3
2jbk
2aii
2shp
1olr
1u17
2acq
2drp
1r85
1lf7
1kaz
3nll
1omy
1qx5
1jt7
103m
1ivj
1vkk
1ihu
1nyl
1nu0
1nk9
1okc
1t7m
1lhh
2cj2
1fvi
2uwx
1e6c
1w4x
1b0t
1z07
2ush
1o85
2bvy
1y20
1o2i
1eaq
1y1x
1h55
1gu2
2cx6
2brb
2bak
1up3
2aop
1uh4
1gi6
1qth
1poe
1o4c
1jvu
1cnk
2d5a
821p
1nft
1gkc
1as0
2gg0
1rey
1x8h
1s8f
1n68
2fcv
1q21
1k12
1lml
1nzn
1vk3
1nn6
1fb6
1hxi
1fts
1izr
1hak
1oc6
1y0n
1n6r
1ilu
1ktw
2dfc
1wl7
2dc6
1ik7
1ju4
1ilw
2rat
2bv9
1gmq
3sqc
2blq
2adu
1sij
1nig
1kp5
1ipa
1jnx
2hbl
1u84
1roa
1ddi
1pu7
1abq
107l
1k7i
1qjp
1nkb
1p7v
1jy0
1hf6
1rn4
2bgg
1a5y
1p7d
2fmi
1b7j
1cpy
1mt0
1oh4
1yqe
1oex
1qrp
1ij5
1w97
1b0b
1o3d
1n9i
1p04
1rpj
1qpg
1bek
1fhx
1kiv
1n11
2c0e
1crg
1ctn
1jom
1fcz
1j16
1ix0
1biw
1xn2
2isd
1sl5
1kf5
1fem
1fwv
161l
1jxt
1s4u
1c4a
1bkf
1onj
1xfi
4eng
1g1g
1tpz
1eve
1ll5
1fm7
4er4
2ays
2fwe
1uke
1fok
1q0b
1se4
1uva
1hcb
1l8j
1vju
1atk
2c0p
1oz9
1y0x
2sar
1e3b
1ikj
1x6l
1ms5
1zpl
6rat
1u2k
1fh7
1nuf
1w24
1bpy
2g9n
1trz
1b7a
2iqd
1nq6
1m01
1f47
1ltz
1w9q
1e7g
1ee4
1kwn
1msk
2a9z
2ax9
1s6m
1p6w
1jyl
2nap
1ywc
1lz9
1tnd
2amb
1jss
1ec6
1xau
1d9z
1s0c
2ex1
1o8l
2bxb
3ukd
1j7e
2j4s
1xjo
2gd8
1djg
1h14
1z6a
1own
1psw
1hax
1cps
1xsp
1irx
1sj4
2fuz
1j04
2a4t
1tu9
1u1l
1kkh
1dy4
1zqx
1glm
1lov
1v6y
1wnv
1nu4
1hpl
2st1
2biv
2tps
262l
2i30
1kxy
1cph
2hd4
1it6
1w5s
1djc
1jg6
1i4p
2c27
1ry6
3icb
1mq2
1ics
5paz
1dyg
1ydx
1npy
1kng
1z6y
1en2
1rl0
2frn
1t7d
1lr2
1qiy
1vin
1f2p
5dfr
1jzh
1fsu
1fbu
1mx2
1g1v
1zi5
1xgz
1s49
1unf
1ah5
1a33
1tew
2d3i
2brn
9ich
1s5j
1lfp
1z4p
1xzm
1pxi
1o39
1f29
1pfz
1bz6
1ckb
1f2a
2h28
1uzf
2evl
1l89
1dur
1sbh
1wn7
2f7q
1w2a
1w80
1rj5
1tau
1a18
2d6c
1dua
1m8u
1w50
1f0w
1pcx
2cds
1pqk
1cuf
1zg7
1a7l
2azr
1un2
1lhj
1q1s
1e42
1o4n
1oxu
2jxr
1d2p
2meh
1oil
1eld
2tss
1njz
1tby
1ql7
1bnv
1l22
2fzh
2evh
2fpt
1d0y
1dbp
1y1p
1xa6
1t3t
1h42
1aha
1ydr
1zqa
1im4
1dko
1rzx
1lwv
1ubc
2hsz
1eps
2d2v
5mht
2olh
1m79
1krm
1qh7
1smi
5sga
1y9u
1uz0
1odn
1frr
1fil
1hny
1f9o
1mil
1kaa
1wy7
1i9q
1o44
1nae
1wcg
1ajk
1dar
1qy6
1l43
1l9g
1vby
2fba
1uwp
1jep
1c6r
2g8k
1dyz
1m80
1kg3
2lym
1rbp
1ukp
6q21
1sar
1l13
1s4m
1xb8
2gte
1c53
1rje
1xjb
1yhf
1mnn
2b74
1xe4
1ijt
2c1a
1re9
1h9n
1b3w
1utq
1kh0
2c7q
1pqa
1ox6
1aeu
1uu5
1lsf
1ddw
1i9z
1vyf
1ayf
1ot7
1u4n
1r6b
1c1o
1ri3
1u06
1js8
1h7i
1zdw
1y6l
1rd7
1j1r
2erl
2fsj
1os9
1c2i
1ykr
1k9a
1rnf
1pyf
1aco
8acn
1c2e
1rnu
1s0m
1oud
174l
1b80
2bju
2bqi
1g3c
2c1w
1ml9
1kyh
1tif
1z59
1t97
1t4g
1dt6
1by2
1py0
1js4
2i0i
1v77
1jv6
4uag
1oiz
1t5t
2fdr
1vq1
1dfu
10mh
1y3u
1vbu
2dfn
1qof
1lm6
1bfu
1p11
2fz9
1ion
1lsg
1lj5
1rxd
1k2a
1vxh
1sr8
1evh
1li5
1f0b
2bcr
1dg1
1qsb
1z0d
1ph0
1h23
2bf2
1lsy
1vfp
1hd2
1pxn
1gbc
1oq1
1ose
1u4c
4cd2
1ytu
1l9n
2f7r
1aed
1phg
2gvv
1kf2
4rnp
1hip
1yfs
1p4n
1vhr
1gxw
1gdk
1aa6
1d5a
1tyj
1r4z
1cm4
1wbo
1tgt
1vzo
1qk2
1gdu
1qgq
1xws
1vav
1wou
1emb
1lkk
2fme
1ohe
1c6d
1ddj
1qx4
1khg
2ciw
1azi
1t65
1ivs
2uvv
1ysc
2fsn
1wub
1rgs
1jjt
1t2x
1jcg
219l
1oi8
1sca
1fw8
1u05
1lpj
1owj
198l
5lip
1ol6
2rmb
2all
1q5d
217l
1b0y
1y0o
1qqn
1k7h
1qne
1b17
1a6k
1emy
1xj4
1xwa
1wkf
1rra
7fd1
1lcj
1sl4
1f3o
2ifr
1j39
2ic2
1g0e
1amo
1sk4
1rwi
8icg
1hk8
12ca
1m48
1q8b
225l
5cgt
1ym2
2hdj
1yip
1m5u
1qw0
1eo5
1bt2
1id0
4sga
2cbd
1ncx
1cyx
1ps1
1pam
1muy
1f56
1ryb
1jne
3cro
1cza
1b2o
1gxc
1mpb
1jov
3msi
2eib
1mzp
2cv0
1mw8
1y4t
1erm
2ipw
1oh3
1n1t
1y02
1mwp
1e4g
1mqv
1kwh
1wip
2cj3
7rat
1ist
2hhu
1ck4
2nmm
1yp9
1e30
2mei
1igb
1rr8
1rrk
1s02
1d9w
2med
7ico
1fdi
2haz
1n3y
1epw
2mgf
1cio
521p
2f1i
1dmy
1jw1
1cuy
1pe8
8i1b
1g6a
2thi
1az2
206l
1eyq
1n1p
1mb9
1i31
9icn
1o6y
1q1w
1lyv
1bnz
1ncj
1in5
1lag
1dse
1h71
1wwb
1kvb
1qxz
1o0c
1pbt
2fyv
1znh
1koh
1xog
1cmu
1o7u
1cwo
2f4w
1bn8
2ak2
1ek8
1dth
1bcx
2a1v
2apc
1mwj
1sty
1qyr
1w1q
1qa6
3rsd
1p7r
3srn
1b1j
1ngh
1l80
1thu
1jxy
1sz8
1wsb
1ey0
1cmk
1j80
1vh7
2cuz
2as4
1j0n
1iyo
1v2l
1zir
1y3x
1m6t
1dlg
1idu
2tgd
1fd2
6rnt
1ei9
2ili
1rwf
1fr7
1z22
1cqr
2j46
1diz
1u2r
1rga
1k5c
1yvm
1b9a
1qsp
2etf
1doj
1oba
1dpi
1gk7
1p2a
1so7
1eu4
2j7h
1c9l
2bhe
1am5
1sc8
1mml
3pbg
1x8v
1pjp
1knp
1fvf
1ffa
1o4g
144l
2fcr
1gci
2dns
143l
1h50
1qwo
1bvo
1ize
2pax
1mjb
1vku
1pwg
1mdv
1lf1
2fkm
5eas
1q4k
1rom
1gd6
247l
1kfv
1mgn
1oyq
1oj6
1cwf
1r54
1s0d
2ikh
1upd
1pxg
1mbn
1aqm
2fke
1cpr
1rls
1iex
1t31
2q4j
2int
1fjr
1e25
1nf1
1gnt
1bq8
1xd0
2i6c
1oht
1ud9
4ins
1qha
1ov5
2i91
1acd
1z3w
1lzt
7est
1ib0
2bem
2bjr
1jxg
2iaf
1ucl
1xi6
1uy8
1u2y
1pq4
2g58
1ptt
1h2f
1xug
1e9n
1aek
1low
1f0l
1fcv
2cnu
1kxb
1gv7
2cw9
1wde
1j99
1tcc
1q6n
2iyt
1hvg
1fcm
1cxl
1a8h
1une
1sv4
1rbm
1ky0
1lsa
1cy0
1iu1
1cnf
1rh9
1t5z
1l0k
1gf7
1n39
1xcj
2bz9
1cgl
1q1q
1mi1
2g55
2au5
1vaj
1zgt
1orb
1qoi
1pkf
1gui
168l
1gfv
1f2w
1g45
2aae
1dra
1erk
1txr
2hh5
243l
1kdb
1e62
7icu
1tqg
2nno
1rn7
1x84
4lyz
1qui
1c52
1ze1
1yqo
1l0y
2ag4
2ofu
1l90
2huj
231l
2d59
1bxa
1uky
1rbq
2eql
1o2e
1k7s
2aj6
1icm
1u9w
1s0u
1eh7
1yz1
2ato
1rdb
1kpg
1tp8
1fjx
2of2
1ome
1dyd
1mri
1f5s
1uy4
1q6s
1xc9
1bar
1ftp
1vrm
1m5r
3ca2
1pnv
1yrw
1l61
1aep
2bwq
1yyn
1jqd
1lls
1s14
1r45
2bnj
1bil
1boi
1b3g
1nuk
1p16
1hm3
2er0
2a7j
1unp
1y9k
1cy6
1ehe
1ml1
1iwt
1zlx
1e37
2aeh
1mnk
2b73
1zqw
1pio
1zip
1imj
1aqn
1blf
1z4m
2bxo
1f7y
1zj0
1hqp
1c5s
1wp6
1nt1
1i4w
2c68
1xj2
1dol
1too
1at5
1svu
2j5m
1iiu
2gu6
1lf6
8lyz
16vp
1dll
1pzt
2kzz
1fw9
1bsq
2bd4
1df1
1wb3
1xa1
4rsd
2oxs
1tt8
2aux
2h4l
1x98
1vis
1hj8
2frk
3fx2
1md6
1qde
1jj8
1r2m
1zyu
2g70
1v0w
160l
1jd3
1job
1rd5
1h7q
1k6u
1kak
1xlo
1sfe
1iew
1pnq
1m17
1xzb
1z9y
1shd
1mpg
1sdw
1bh6
1jmm
1pb7
2ohu
1djx
1m4j
2hnx
1mh4
1iro
2nmx
1doz
1f1f
1h4z
1wkr
2azo
1clu
1gmi
1ie8
1rw1
1c67
1uck
2lh6
2ojx
5cel
1db4
1b7s
1ov7
1hg8
1cbo
1oce
1ir0
1a7s
1ayc
2cj1
1atr
1xte
1v2n
2pb8
1hjo
1cxy
5pal
1xuh
2g8t
1onl
1daw
1sy3
1lfw
2j25
1sqm
1dbu
1y93
1d8c
1roc
1bob
1lmp
1y8c
2j7d
1obc
1lzr
1w92
1fnn
1xuo
2gtm
1eup
2gpr
2cnq
1i3v
6lyz
2iol
1ur2
2bda
1yj1
1knl
1s1f
1j14
1e0d
1id2
1g67
1pe6
1eqf
1yi9
1m1h
1ben
1owe
1mej
1acx
2p54
1tu6
1tbt
1gv9
1lck
1lb6
1mu9
1gar
2hb1
2bhz
2ags
2bvn
1nwz
1rz6
1hza
1u8z
1nml
2o0u
1enj
1hzg
1zet
2ew0
1alb
1s6a
4mht
1mjc
1o8a
1lfm
2pb1
1rzu
2ic8
1pk3
2f3l
1cfm
1ifv
1te3
2am4
1og4
1ptv
1o9x
1nbb
1oeu
1ua8
3cd4
1kt5
2dcy
1kq9
1b9k
5abp
1czt
1qjj
1a3k
1e78
2znb
2fof
1gb9
2mbw
1dl2
1trh
1jxw
2ie7
4tnc
1i06
1dti
1g1f
3tss
1cnu
2cbb
1oec
1crl
1qje
1aev
1f3p
1fn5
1jw5
1cjy
1lm1
1i2f
2esp
1smw
1y3g
1twl
1anx
1sgv
1e1d
1j4g
4lzt
2oj9
5tli
1xvm
1l76
1i2t
1jda
1utl
1l40
1xgk
1w6l
2blr
1u6b
1d03
1cpe
1vyv
1tp5
3dmr
1a47
1mxd
1zzz
1ru4
2a0b
1f31
1bjr
2gg8
1ebm
5hpg
1frh
1kdi
2by8
1a7e
1om9
1iko
1riq
1b47
2eum
1qtw
1pew
3aig
1ojm
1hgw
2c8a
2pe0
1w51
1ycq
5ptp
1t5s
1egy
2sbl
1l6m
1ds1
2tbs
1h8s
1jwf
1hb4
1u1k
1n8y
1dtu
2euv
2gjs
1li9
1tb0
2hrv
2xyl
2ali
1hw6
1wwi
1pxw
1hed
2afu
4ktq
1f0x
2hdu
1c3l
1auq
1uhn
1vyi
1kvl
1obv
1uye
2ahc
1i76
1kqx
1t4e
1kb0
1rsy
1w0f
1zar
1yuw
1koe
1jt3
1c45
1ui0
1bs5
1gvc
1nds
1jxl
2iyl
1xbu
1xuk
2im2
162l
2p1s
1mbc
2it6
1s3i
1gbm
1wcs
1nnf
1x8s
1ukc
1adl
1nar
1ffd
2pec
1jhj
251l
1z3x
2bu9
1w3j
6pcy
2e1f
1na3
1m2k
1kr7
1wch
1xbi
1v76
1wgb
1m1q
4skn
2dpz
1d1j
1ejj
1twb
1hkz
2afc
1qxl
1iuz
1tw6
1iw0
1gfj
1kux
1ly2
1xdn
1jxu
2ikj
1h0w
6mht
1xen
2ah2
1ebe
2cl5
1mwu
1hfa
1hxr
1su0
2g1j
1g8x
1v2j
2ifw
1g0q
5gep
1xud
1qyy
1mu0
2f13
1mq4
2rmc
1mz6
2nm1
1nwa
1g3o
1kf8
1sh3
1bmb
2amg
1p63
2irv
1cyy
1gcd
1u2b
1j82
1bg9
1l88
2b78
108l
1l24
2bro
1gvv
1q9b
1lgx
2phy
1bl7
1czp
2btl
1hdi
4tli
1skq
1jte
2shk
1xo5
2f1n
1dk1
2b7j
1hx9
1nws
1i7e
1au0
1gvl
1qsy
1q79
1n5d
1cv4
1jip
1din
1qpf
1tay
2cbi
1ksv
1cex
2bxk
4azu
7ict
1bt5
1qn4
1io3
1pui
1njx
1cce
1edt
3gal
2f3e
1vpt
2gs5
1ozw
2sga
8ics
1cuc
1lbt
1ngc
215l
9ico
1s29
1yts
2gtx
2dpk
1elb
1f4r
1tjf
1m2x
3app
1mg6
1tf8
1irv
1urj
1gai
1j5u
1gm6
1myj
8icj
2j7c
1tmy
1lzy
1o8x
1yjc
1g2e
1lg9
1air
2i09
1vp5
1sn4
1l5j
3cbh
2a6y
1k3d
1rtx
1mt3
2sn3
2mga
2fs7
1iqr
1muo
2a9y
2p33
1cmp
2cp4
1clq
1gbd
2gp4
1ch2
1o6t
2as6
1hp5
1dz6
1fnb
1ghb
1e5p
1r2i
9ca2
1yl0
1gdd
1owl
1lgu
1bzh
1fk1
1fdn
1cij
2oz7
1fc3
1oqg
1st3
1fqc
2c5w
1a7j
2ozu
1n7j
1qk8
1mfl
1hm7
1nte
1khi
1iav
1l71
9icf
2gv2
1ezf
1nqe
1yfp
1fqm
1vsc
1qb0
1bnt
1d1a
1uns
1gx9
1ihn
1scw
1y3q
1jk7
2fl6
1z55
1ero
2evj
1hug
1b40
1m33
1t6a
2cth
2bxf
1un4
1opj
1kex
1rv1
1fmi
1xh0
2c6o
1x1n
2c0q
5msi
2bcd
1lsl
148l
1htp
2nos
1ckn
1qt6
1uzq
1v1k
1t46
1a21
2cne
2b4a
1dy3
1d6p
2fra
1zwp
1ckt
1y2g
1rc4
5pep
7msi
1s0o
1zp5
1uov
1ua0
2evc
2pcu
1xqp
1ku3
1thv
1n3x
1srx
1zjo
1lz8
1kgf
1ia8
1a80
1tho
1h9l
2fr0
1rm8
1g7t
1p9u
1ke2
1n9z
1do7
1ji1
1k4t
1hro
1jap
1ulr
1cwk
1hqt
2bxy
1vpe
1tc3
1kw2
2pyp
1h3a
1mw2
1aoa
1r18
6pax
1rx8
1r5z
1vyb
1rrj
1hx0
1r0y
1blc
1sfs
1vr2
1h8l
1itv
1stb
2f1h
1zqr
1ijh
1iae
1rb9
1l83
2oy2
1vyp
1fgt
2h5c
1vdr
2fq3
1g94
1pzp
1uwf
1lni
1bia
1eus
1l9m
1xd1
1jf2
1h5y
1rdv
2ddt
1ew4
2ohr
1w5d
1k40
1iip
2i1l
1tqi
1jbk
1oib
1prw
2j79
1bcw
1vas
1zm0
1h81
8icv
2ddr
257l
1suc
1pi5
1eu3
2a1l
1ayz
1ozm
1o99
1dui
1qcf
1hem
1uh8
1rse
1q34
1u3f
1u63
1wds
1pd9
7taa
1mua
1rbu
2e0w
1m7u
1tfa
1odf
1wo2
1f9m
1k2i
1kug
1jdo
1ko3
1sbw
2csn
1x1i
1l65
1anf
1qz4
1ehh
1t7f
1xze
1dog
2d3z
1k1n
1mrk
1uch
1iu5
1t0z
1g4h
1php
2tsb
1w2i
1erb
1pal
1jk1
1kcc
1nzk
1gqp
1azr
3blm
1rzd
1umz
1smd
1uml
2rom
1iyw
1b2b
1zd0
2bxq
1n6h
7tli
1lox
1eif
1j52
1fa0
1d0q
1plc
1sat
1mr5
1gyd
1mbt
1l0h
1gev
1xbo
1tr5
2dhd
6abp
1bpq
1uy9
1hb0
1v2m
1r6j
1hvf
1g01
1brp
2hef
1rbj
3rp2
1t74
1bio
1eue
1gud
2uvu
1rdc
2bsy
2b5e
1qu2
2f2g
1dct
1hg7
2lis
1nw5
2rns
1qj0
1ltk
2c6w
1rgv
1os1
2f6z
1oix
1pex
1f0m
2e39
1xt8
2ff4
1wef
1h2w
1l95
6msi
2g73
2bd9
1jrs
2anq
1ilg
1jj1
1cm3
1tf2
1ixi
1b3j
2lbd
1t16
1c1t
2j9v
1cwv
1xoe
1cyn
2b1p
1h3g
2hnp
1myg
2ih9
1iaz
1izd
2eup
1bpb
1et6
1ouc
1s4b
2brv
3pax
1xsl
1ayl
1quh
2bsc
1suu
1dyp
1ven
1lln
1vlo
1juk
3ktq
1pgv
1g3e
1ogw
2h44
1fw2
2blo
2j9n
1pmj
1be0
1olp
1qd2
1qte
1xhd
1pue
1bc5
1e8n
1det
1b88
1elo
1el5
1beo
2fqe
1wam
1l1l
1i70
4est
1ppg
1yi6
1q2p
1y1z
1kl7
1e4v
2at7
2ada
1mnh
1qsa
1kmq
1cdw
2bly
1mza
1lh5
1cvk
1t9r
1qi4
1rc1
1r3f
3mth
2che
1tzv
1igs
1dle
1ndd
1bg0
2gg3
2es9
2dcd
1l62
2foa
1fy7
1qrx
2ix9
1jml
1y0p
1n4f
1fni
9icj
1o0o
1c6c
2adm
1oxq
1ge7
1kxh
1d5d
1qkr
1u9a
1vlx
1jpl
1axq
1csj
1xnk
1quv
1mom
1ocj
1a1l
1ppv
1chi
1wba
1u4d
1vkq
2fmq
1g8a
1e5i
1rpf
1tiq
1l75
1pu5
1aol
1o8s
1llh
1q99
1oa7
1oyz
1scb
1pci
1ewo
1ixv
1q2b
1sxx
1cuz
1j9e
2fx6
1hty
1eou
1em9
1i5f
1hjl
1meo
1rq0
4rxn
1bn4
1jwt
1gek
2nmn
1bgd
1i4x
1ot1
1j7k
1yb3
2fcn
1eqe
2jcl
1wjx
4dmr
1l04
1x2b
1b2e
1b0j
1nio
1wna
1frm
1hxc
1kvw
1rfj
1pop
2ibt
1vi7
1q9x
1po5
1fkj
1u1r
2ojf
1ymc
2d54
1dm9
2bhu
1ak0
1pp7
1xyo
721p
1l8r
1ff3
1lht
1xti
1s7g
1r87
1g6b
1v2g
1k4h
1cjl
1tz7
1w0x
2a6r
1neu
1ryl
1fmg
1d3s
3fib
1pm1
1c9m
1cdi
1uyn
1yjl
1efz
1tpo
1l8b
1gb5
2cv1
1zny
9ics
1k1w
1c5x
1ptk
1oen
2cbs
1can
1s2k
1ck3
1nb9
1lf5
1v0p
1sqy
1p5d
1jd6
1rtk
1u02
1xyz
1o8f
1n0u
2knt
1qdt
1gnr
1d0h
1wsj
1x3s
1i92
1rjd
1gor
2q43
1vok
1mtw
1l34
1jc0
1e0x
4i1b
1h85
1qqf
3cpu
1lbs
2ggt
1ak9
1ubb
1e9m
1jet
2mcm
2ewa
111l
1rju
2c77
1lik
2g4n
246l
1vkf
2oli
1j91
2e2c
1vgf
1jl6
1yml
2bpp
1rj6
1tie
1g4o
1jis
4ccp
1gvq
1u0z
1un3
1as2
1dhf
1h43
1o82
1mh0
1dz0
2i1r
2fax
7gep
1dkl
1v4t
1ux6
2evg
1c9w
1ej9
2q4k
1a2u
1f2b
1goa
1dsu
1uze
2q4r
1tqu
1oqh
1r6a
1q39
2d41
1k8g
1dwt
1pfb
1uco
1pw4
5lyt
1jf3
1umk
1k2p
2wec
1rsn
1tqn
1h3n
1vde
4pax
1lf9
1mq3
1t7e
1a77
2bqe
1ig8
1o4o
1jlu
1nko
2cma
2ace
1j2l
2g2c
1jg1
1kon
1ra4
2bhh
5ktq
1o3c
1b5i
1pot
1di3
1ppo
1mc8
2ghs
1q87
1i4j
6dfr
1avc
1fcf
1qi0
2d11
1qpj
1qnr
1mo6
1yvu
1t9h
1krn
1p12
1dd5
1bja
3ink
1oug
1cec
1rtf
1zie
1qn3
1dgj
1bof
1i9t
1fv2
2clw
1afs
1qfy
1qs7
145l
1u7o
1vxa
1rs0
1u33
1xlv
1ioo
1rf6
1rnv
1he3
1q6d
1j97
1uok
2d4j
1r3m
2c1g
1hkm
2iyz
1k8t
1ql3
1ba7
1rnc
1wri
1lpy
2gfc
1iwq
1j1q
1x8p
1qa0
1wsz
1wy6
1pwa
2fib
1l39
1bzm
3a3h
1ugb
2cxd
155l
1ejf
1xkn
1c3d
4mat
1mpp
3mbp
1jsx
1f0t
1x8g
241l
1ri6
2dc7
1bs4
1bwz
1s0l
1cgt
1r1s
1h58
1ba2
2gtf
1lkf
1vb3
2ixo
1ke7
1zz2
1t9o
1ga6
1io0
1fae
1za4
1ke1
1dmb
1dt5
2b0m
1siu
1dg9
1hpc
1fy1
1paz
1cvf
1iq9
2fi0
1m55
1s10
1kqu
1pu6
1xdy
1r76
1il9
1x6r
1j86
1es6
1yzh
1bhe
234l
1czi
1yc3
1nqy
1sb7
1p4f
1s8g
1n12
2fmh
213l
1g66
1ja0
1fmp
9ica
2kfz
4sli
1jmc
1i6u
1w8n
3ovw
1v3m
1ips
1e5j
1iq0
1t2p
1jvv
1cci
2oxw
1ktq
1br6
1rjq
2bgt
1wu3
1eqa
1cv5
1vec
1fmz
1svy
1kk3
1s9h
5pti
1q78
157l
1avu
1ps9
1jug
8a3h
1s68
2ogq
2hv9
2ok1
1pfu
1kid
1ebt
2psp
1emj
1b6g
1zxc
1f2q
1q25
1pjj
1hmy
1ntv
2hwh
1np4
1dm2
1e2v
1fjo
1wmd
1a08
1ykx
1mj4
1r50
2aub
1esi
1kg7
1pwu
1hkf
1csq
1di8
1kkk
1hbk
2etw
1t7o
2gf3
2fdn
1yix
1lew
1rfq
1k0k
4np1
1ryc
1p03
1s6y
1b1x
1s85
1pv7
1l7m
1kya
1u83
1sph
2f2q
1c6l
1m5k
1byh
1sdn
1png
1ll4
1s1d
1oxt
1xxv
1cki
1g18
1kss
2b2n
5pnt
1u55
1lez
1zqe
1g2b
1cbs
1ii3
1u2l
1j9z
1edg
1cig
1lc3
1urx
1pi1
1rzb
1a70
2ab1
2g9g
1rob
1grw
1mb3
1kuk
1whz
1m2n
1vzw
1nvs
2jds
1cel
2trx
1ywd
1jkx
2i9a
2ex2
1n1v
1m15
1n3a
7icg
1m9u
1akr
1n1h
1gkd
1lg7
2gjr
1uoh
1xm9
199l
2bh2
1dz9
1zw6
1snz
1pja
1eoj
2fdf
1spv
2cgv
1j1t
1st2
2dt2
1anw
1vk5
1lvb
2pq2
1w4q
1gc6
7icq
1rz5
1gbx
2ciy
1qln
1ciy
1mne
2h27
2jdo
1ujp
1nzo
2gtg
2fdp
1u73
2dy4
1svg
2as3
1b7m
1ncn
3sli
1sx7
1rzv
1hq0
2q3w
1dvr
1s22
1lgd
1sxu
1j4h
1yap
2gv6
9cgt
1a9u
1ziq
1lkv
1hk3
2e1w
1bqr
1xw2
1bzp
1nhb
1ym4
1lg2
1xc3
1dms
1tvf
2ang
1pdr
2fad
1s1y
1o3e
5rat
6tli
1cm0
1efy
1bbs
1flp
1rkr
1oqq
1odh
8ici
1jmy
1ga8
1mfm
1eso
1rx1
1lj1
1yzt
1gnv
1jkt
1m9h
1nbc
2g94
1ksw
1m2w
1v3l
2has
2bvv
1di9
2etv
1le4
2cbp
2nt0
1nh1
1off
1pty
1gij
1xxn
1ops
1p5g
1s0j
1y1h
1yea
1pjr
1az8
1zzm
1ni9
1qnf
1z70
1qjd
1fy5
1cvh
1dqv
2cel
1a6n
1hkk
2icx
1cp6
1u5f
1stq
2fr3
1l79
1pw2
1ohu
1y3w
1b19
1o6g
1fp9
1qiw
1u9d
1a07
2mef
1esa
1ud8
2bcs
2pev
2cpo
1t45
1g2a
1el3
1f8q
2obj
1zvr
2g62
1w1g
1jam
4bdp
1xq7
1mht
1pza
1efc
2igy
1a87
1egz
1czs
139l
1rby
2fw4
1bc3
1fcu
2ikg
2dri
1bpt
1i8n
1om8
1x8i
4ame
2cmk
1arc
1lsm
1xpb
3mag
1isp
1h3b
2by0
1fkf
1fjq
1yfi
1e6g
1a6l
1fc9
1w8l
2fk7
1qjm
1fmx
1pha
1xgj
1c88
1hd5
1rfe
2a7f
1w8v
1lsw
1zaa
1lxm
2h7w
2fmf
1ua7
1ggl
1jxx
1oxl
2hea
1rw9
1cxa
1rcf
1xcr
1l66
2g5j
2g8n
1kn3
1h5g
1g46
2nn8
2ie6
1z3v
1cp7
2nsz
2b6m
1aph
1vcu
1szd
1m7q
1gpz
1ke8
1bs8
1xp5
1xas
1fck
2duj
1md7
1fdk
1khv
1ib2
1hi0
1s0z
1r17
1awv
2jia
1srr
1zgf
1thi
2jej
1iys
1noo
2gg7
1oua
1dqe
1icc
1ral
1c44
1kxd
1q7s
1nz2
4srn
1fio
1kdc
1a8e
1p2h
1s01
1gzo
1rc9
4pad
2o7l
1uvy
1gfk
1zg9
1ta6
1t4m
1uhh
1qql
1m6i
2d5j
2acf
1h8o
1ecv
1rfp
1auj
1yh2
1nw7
1ds0
1rwj
1ljf
1ouo
5rnt
1l33
1iww
1pne
1gcu
1jxe
1kr6
3dfr
1q8j
2pwb
1ngf
1nrf
1bw8
1psp
1p1m
2c6i
1pmb
1lmn
1cmi
2fz4
1fzy
1pg4
1is1
1ffc
2bd3
1qxa
1l53
2c3k
2acs
1fcs
1vm1
1jnq
2hpr
1fgi
1mmj
1e36
1pq2
1no1
1xiy
1ubf
1xr6
2ow0
7a3h
1kgu
1a4a
1cu2
1ml2
2gu5
2aig
1l27
2aeg
1xwv
2o51
1v9m
1uzk
1fxx
2hxq
1bvv
1ihz
1fpo
1gvt
2d4r
1w3y
1bhf
1c6g
1iwi
1o8w
1fgo
134l
2bwb
1p8t
1h4y
1kcl
2sns
1de8
1mpc
7dfr
2q44
1dkh
1lws
1fvk
2hmp
1gwt
1ie9
1zhy
1cv3
1gpk
2epe
1nyy
1bry
1o4a
1am7
1sp3
1goh
1jh6
1fqb
1b5j
1x97
2g6d
1a58
1xh2
2ily
1gbb
1q74
1fdb
1xln
1xda
1h12
1icj
1urh
2frf
1t8h
2fcb
1og3
1qqc
1yes
2by9
1hjf
1nq7
1cam
1y5x
1nlj
1o8v
1sqt
1j6o
1ni2
1yqj
1pzo
1o8e
1skx
1ijx
1oqr
2f6v
1hcz
1mx6
1hcl
1d3m
1qpe
1cj8
1pmi
1i9e
2hcf
1tl8
1atg
1rph
1mxg
1ll7
1if6
1fhl
1ir6
1l23
2blh
1dab
1ala
1gax
1akw
1q1t
1azn
1qb6
2o4z
1kv2
1n0i
1wfa
1qgs
9mht
1nz3
1uv0
1o3n
1me3
1ito
1jg4
1et9
1w06
2f9l
1osh
1upk
1xyp
1atu
1zmg
1j36
1mmq
2fer
4rnt
1jwp
209l
1td5
2fzl
1nuc
1chu
1kwa
1epr
1hsx
1xtf
1sog
2g8j
1ep5
1r7m
1j7c
1l2p
2ow9
1gm5
1nzd
1ywa
1ele
2ugi
1ojq
2ojs
1ieq
2f47
1frl
1msi
1kt1
1r2j
2gmt
1tpp
1d0z
2i6y
1oa1
1dzi
1qgj
1a3h
1ewf
1iz2
1tj2
2dca
1v6c
1the
1l2b
1ca5
1bea
1ps3
2a6x
2cnf
1onz
1pu9
1kxr
1izo
3ccp
1q0r
2ccu
1l70
1lw9
1t8a
1ndi
2isb
2p70
2a4d
1iaa
1ip4
1dw3
1csx
1vlm
1glo
1kxm
2fj8
1kvm
1vyu
1unr
1lje
1cra
2aba
2dcc
1jwz
1ml7
1qg8
1vk1
1a1b
1h04
1r67
1njw
1ppz
3psg
1flu
1zj6
2hhn
1u5r
2afy
1tzu
1hzx
1i7o
1nwe
1pgu
1914
1t37
2eng
2ahd
1no7
1lvm
1r5y
1b2r
1vng
1taz
221l
1rbr
1pcm
1ils
1us5
2cs7
1q20
2spg
2foh
1f5p
1h4w
1fi1
1vcy
1u9k
2hkj
1rp9
2bls
169l
1l6z
1ocs
5nul
1zx8
1jzg
1dq7
2fgf
2agp
1yaq
1vrl
1b82
1osv
1gfu
1t32
1mbb
2eun
1uow
1jqe
2b1j
1k9y
4lyo
1dym
1gfr
2d1o
2h42
2ala
1o7s
1egq
1vat
1fen
1b3v
1gw0
1c7p
1l3r
1s13
1qrz
1od9
1ihb
1qdq
2ptd
1k7j
1kyf
1lm4
1mn4
1ove
1znc
2cyp
1qkx
1pxp
1n2x
1bxw
2ilv
9icq
2cm2
1t7b
1llt
2j8k
1u1j
1elv
3lyt
1u4h
1bpx
2amm
2tlx
1bz4
1m2j
1kyp
1guv
1jhw
1qkj
1gw2
1btx
1h1h
1xlr
1zao
1n4m
1fju
1rbg
1hvb
2a32
1pe5
2cfi
1wke
1ukr
2brh
2b5h
2bm0
1xw9
2j8t
1nb6
1r9l
1af7
1f6r
1vdt
2cdd
2im1
2mib
1c64
2bt6
1pi4
2am3
1qoz
1e7a
1cy5
1smr
1l69
1zi7
1tnl
1rem
1l14
1l96
1c2k
1l41
1aoe
1hz1
1myt
1t7t
2g8e
2f7o
1v2k
1tg4
1fk2
2ctc
1m4k
2oe9
1ee5
2bve
1i3u
1est
1vjs
1a39
2g4u
1sen
1lin
1gf4
1hij
1il4
1py2
1dkq
1ly8
2j75
1lyi
1msw
1b7i
2jfh
1l0x
1t6o
1zon
2b1q
1op0
2p2l
1edb
1iuq
2awf
1mwr
1o0f
1skg
1nzv
1hnf
1zyp
1rtc
1a75
1m7e
8lpr
1lj8
1jm1
1pht
1rlh
1t15
1oc1
1teq
1ddg
1xeo
1z4r
1lrv
2d3u
1okm
1wwa
1xnz
1l1e
2dg3
2nz4
1iiz
1gws
2flv
1tff
2j6t
1xzc
1p9a
1oyl
1lgy
1tol
1oda
1v07
1nwt
1p7s
4lip
2i1b
1uln
1dpf
2bxl
1quj
1fm8
2oht
1ao6
1jqg
8icr
2h00
1ek0
4fgf
3aky
1w2t
1oto
1r1i
2lhb
1uu7
1t3s
1ydl
3er5
1yzp
1uai
1iw1
1tyl
1d2e
2tir
1x1j
1nyc
1f10
1v3y
1mlg
1qnx
1kmp
1f8n
1hy7
1ixh
4msi
2q4f
1t9s
1o4l
1khe
1o3j
2au0
185l
1lkx
1ea0
1l74
1i27
1a04
1vkb
1nqj
1nos
1ifg
1ugm
2bqg
1gn0
2giv
2c1c
2c8n
1a4r
1olq
1ppd
1igr
1m7n
1qnc
2pfp
1tgo
2b55
1z77
1fq4
1j83
2a6s
1cy1
1ayo
1laa
229l
1huy
1ji3
1wu4
1pp6
2bza
1el4
1lpl
1jt2
2bf5
1nhc
1hfu
1om7
1q2d
1wsg
2spt
1h7m
1h29
1zog
1li7
2h9h
1r88
1qqu
1cwi
1jb3
2olb
1bk1
1cim
2tci
1u9p
1tw4
1xvq
1nag
2sil
1q91
1ytw
1b6h
186l
1ge6
1mi4
2f9s
1nw6
2c0g
1pj8
1xjd
1gba
1nvr
1fqg
129l
1p4p
1hdq
1yfq
1gx2
1z0f
1rym
1q0t
1dv8
1ixy
1r0u
1qn9
3ng1
1ae5
1gxy
1gdx
3kiv
1ccz
232l
1vys
1ekb
3pep
1yt8
1cit
2cxl
1kvx
7ich
1lga
1qgx
2b3y
1pc5
8cgt
1s3g
2gc6
1p6d
2dp4
2azw
1qye
1ssa
1eqd
1cui
1rkm
1jci
1fki
2erz
1b2f
1r1z
1exp
1jms
2izp
1egu
1pji
1snb
2mgh
1qx6
1qnq
1kuf
1l54
2ham
1ceh
1sza
1x42
2e7e
1b12
1g0c
1oxa
2by2
1uum
1chd
2cyj
2geh
1mx4
1ncz
1w0p
1bkr
1lf4
1q8w
1bt0
2jei
1urt
1hk2
2fd2
1mwi
1b1u
1tou
1uoc
1zlq
1mfv
1qad
1ux7
2afs
1spe
1rwy
1owh
2g4t
1c5p
1xj0
2cv3
1c92
1bqo
1lav
1w0g
1ha1
1bp2
1hbp
1dy1
1xm1
1di4
1g9k
1stc
1c6f
1vpq
1r5b
1w59
1pt2
2d44
1ref
1aya
2amy
1w3l
1c9n
1nof
1cmn
1h3q
1eao
1l9l
1syg
1au2
1fd0
1g0l
2bg1
1j3f
2poo
2drc
1rxi
1qtk
156l
1awd
127l
1pwv
1hs6
1sud
1jfr
1h53
2f8e
4nul
1jq9
3lyz
1yzq
1dix
1uej
1x8t
1zr3
2olq
1blp
1noa
1gp0
1c21
2brw
1pvf
2hxz
1fj3
1v9h
2itx
1k1m
1snt
1gvy
1kdv
1xk0
1l82
1uv4
1t6c
8icw
1wxo
1zvq
5bir
1fcx
2atr
1naz
1eya
1nwu
2pbg
1qz5
2hax
1tdn
1sha
1apw
2ary
1gvz
2aij
2ds9
1rbv
1mpj
2bd8
1k5a
1bgc
1i5i
1xx2
2hav
1tqv
3rn3
1jx6
1e0w
1tqx
1fye
1rxw
1f20
1q62
1iwd
2usn
1j0w
1gdl
1ds5
1e65
1fs3
1gzr
1dei
1gp4
2e6u
1fco
1qlq
9ins
1vrk
1lzv
1ks3
1e5v
2igx
1h5j
1uvk
1j96
2owj
1fyw
1lki
1b2y
2a7t
1lid
1jwj
2owh
1gbg
2dbp
1ra7
1kk0
1qzh
237l
1biy
1lqw
1fdp
1g4i
1qs8
1gso
1dve
1rca
1a2o
2ghu
1a8f
1xjz
2as2
1lxz
1h6l
1kok
1d1c
1uhg
1nl1
1f1w
1g9u
1qt3
2huo
1mkv
2h8u
1hi1
104m
1qga
1oub
1bqc
1ssp
1qcs
1igo
1p2s
2pws
1t7x
3ptd
2arm
1kr1
1pz0
1zdp
1ky2
2d97
1qwx
1um2
1fjt
1mu5
1ssw
1oup
2fcm
1u7r
1nlr
1jzq
1hp1
1bug
1koo
1hb1
1yht
1wra
1uyd
1pxy
2f11
2abl
1rgf
1u26
1xmd
1mts
1x6q
1dg8
1xgi
1i73
8rat
1bgp
1oa8
1dlw
1crz
1avt
1cpw
1lcu
1jpa
2cep
1llo
1rb3
1jd5
621p
2ax7
1dd7
1vl1
4gep
1rnd
3nod
8rnt
1bsk
1jbv
2fwz
1qj8
1i2s
1yky
1un0
1c82
1in6
1puj
3cyt
1n46
1fzu
1dqo
1br5
1j18
2bw0
1dcb
2byi
1iz7
1lh2
1mkr
1h52
1hew
1u25
2at8
1h6r
1ppl
1b90
2ca2
7ame
1oii
1mni
4cp4
1ry8
1gmb
1c6k
1gwo
1luz
1gh4
1uto
1rpk
1pbv
1dgk
1v0s
1o6q
2j07
2hbj
2fky
1tgb
2fok
4atj
1fq5
2g5r
1otb
1i3j
1hg2
1szh
1ytn
1tj5
1i1j
1ia3
1w5b
1fhm
1n6p
1wqr
1d5j
1sk8
1oc5
1q4x
1jfh
2fud
1b85
1n4u
2cy2
1i71
1hxk
1rpq
1ci9
1oqw
2bep
1fv0
1amh
1h7c
1l3f
1xb3
1cjq
2o6i
1e5t
1pcv
1o9w
1cdh
1lfg
2g8w
1fk3
1u1u
1tnk
1ff2
1wdy
1ep6
1hca
2doo
196l
1peb
1u54
1p2v
5lzm
1c8j
1u2t
7mht
1n6b
1cja
2hwi
2i1q
1urg
2euq
4er2
1sl7
2go3
1hqd
6r1r
2bkf
1esf
1caj
2f3n
1or2
1wxy
1i4n
1y2f
1hjq
1lhs
1l63
1v2b
3seb
1kit
1lpe
1u46
1bed
1sdm
1b31
1sgz
1znx
1tl2
1e2w
1s0v
1hck
3bdp
1l9e
1o8j
1w9t
1nk8
2fea
1ifr
1qaj
2gq3
1j8y
1muk
1kwp
1vc0
1e8c
1cnv
1nkg
1kq5
1dhi
1eqn
1nv8
1y4k
1e7v
1gy2
1l07
1ot9
2a22
1bnq
4pro
1cuh
2b6d
1w9g
1g9d
1q5m
1wtf
1dzp
2dwi
1k6e
1xpz
1zv9
1m8z
1svs
1w22
1cbk
1w9s
1svk
1lok
1rz2
1ads
1zqd
1rza
1b7h
1z2w
2g9f
1o41
1go2
1yjm
1xtj
1onh
1po0
1e7i
1qyi
1kdj
1fsn
1j72
1ow8
1h8v
1kph
1d6a
2atw
1kqj
1mq9
2ptk
1iul
1o30
1jcm
1ch5
1g4p
1l50
2lh2
1gaw
1pie
1jk2
1ah3
1qus
1zqq
2a8h
2h7q
3kar
1hv6
1wn0
1cd2
1uh9
1v0u
2a3b
1jkb
1l3k
1f9v
1ig9
1xzf
1c2r
2g72
1r9w
1mvt
1rd4
1ko2
1yqk
1sfd
1u14
1pif
1lke
2by6
1uj8
1q3b
1hsw
1p7i
1lnz
1t1e
1v0b
1pt9
1zbf
1b0h
1ft7
2pia
2hb8
2hrl
2ou9
2agg
1rfi
1s77
1z4k
1vjf
1rdw
1k2o
1vc5
4ake
1c27
1col
1eut
1uef
1a1q
1c9x
1ts5
1arw
2h6x
2gno
1us0
1srn
1b2m
8abp
2of0
1h87
2djh
1ypa
1iad
1kl9
2b4f
1zj1
1a2t
1gyu
1rl2
1iap
208l
1b3d
1hpi
1ouf
1b6v
1pa2
2b5z
1c97
2web
2lip
1u6d
1npf
2bt1
1h6e
1jv4
1hf4
2clx
1pxu
2mm1
154l
1ri5
4mbn
1o4p
1g8i
1ny3
1ijw
3bc2
1ony
1efq
1kzn
1k3a
4mba
2brk
1drf
1l20
1bul
1rid
1mc0
1fgx
1nze
1l5t
2nnv
1pd8
1i2e
1qvy
1cri
102l
1uoz
1l1d
1zdy
1bb6
1h57
1k9v
1aeb
1xdf
1dyi
1euf
1b3y
1moa
1oct
2nth
1axb
2vp3
2b20
1ucc
1que
245l
1w7b
2bx8
1r6w
1g02
1r19
1c65
2ayp
1qg7
2rn2
1l0e
1umi
3ccx
1umw
4rsk
1rbd
1hml
1g1d
1gyg
1p39
1qy8
1bxm
1l0s
1pc9
1c1m
1ha2
1l11
2aay
1oiw
2j0o
1s4s
1bra
3ebx
1l7n
1bir
1c09
2cg7
1e18
1dsy
1bs2
1rcn
1ba1
1mkp
1ndq
1mn3
1oui
1rf9
1w6j
1hka
1tcy
1qxy
1jl8
1jfx
3blg
1qt8
1qhu
2ora
1lqt
1jyu
2i3h
2ivj
1h37
1xkt
1h3l
1jw8
1lpm
1x8q
1q7a
1xlu
1eg3
1cms
1d9d
1q9i
1k25
4lbd
1i8v
1qoa
1txk
1syb
2asc
1nqg
1t9f
1kxn
1oks
1dfp
1qqt
1rni
1xrf
1uyg
4bp2
1hgu
1goj
1gpi
6lzm
1xd4
1ndh
9pap
2pkc
5lpr
2hu6
1u8g
1kth
1ts4
1o88
1rdq
1m6z
1exa
1rp8
1cxi
1vr5
1nny
1vxd
1gpl
104l
2bgu
1qft
1ozp
1ra2
1c3j
1tig
1k4j
1ro9
1gcp
1nrz
1o7i
1j71
2ft2
1zh5
1ppa
1q1a
1ifb
1ug6
1ly9
1c0b
1rhf
1qs5
2de8
1thq
1fkw
1wdt
1mbz
1o4i
1eqv
6acn
2jho
1jbt
1vka
2ios
1ypt
1k2v
2b21
1fvx
1ag6
1pwm
1lci
1lt0
1w5a
1tqs
2a8w
1qgo
1vfz
1ahq
1tgh
2pg2
1s35
1pl3
1pqi
1kab
1gs4
1d1q
1gbs
1x96
2iv7
1hva
1thx
1pgb
2age
2fvg
1s0r
2a3e
2flu
1b5u
2ack
1fq7
4pal
1h6t
1uct
1j8e
2d9r
1o49
9ilb
1gnl
1in7
1kf0
1dg3
1q3f
2q3m
1k77
1ejl
1agm
1cxv
1snk
2j7f
2oq1
1ayx
1ihi
1dpe
1qxp
1rtu
1j8m
1y8e
1cqd
1m8w
1pmy
1shx
1q8d
1wsh
1dsg
1dd9
2chn
1ryw
1un1
1ob2
1rj4
1tg1
1qtp
1kva
1xep
1gfa
1zd9
1gbj
1ab5
1prz
1ejd
1o47
1a1a
1rp5
1hmt
1foa
2bvd
1nz6
1nes
1a5d
5cyh
1mwc
2oqw
7lzm
1orn
1i19
1s3v
1s94
1ast
1ent
3hsc
1xmu
2ovw
1ztp
1m5p
1omj
2mgc
1j37
1wzz
2b71
1vfv
1e80
2fdh
1mvh
1t2v
1q66
1wd7
1mf7
1ht3
4tln
2g0s
1m2q
1ga0
1elj
2cpu
1g9o
2bcq
1wbw
1jwo
2c71
2fzm
1u24
1q8t
7ici
1g2r
1g83
1c24
1vhe
1bfe
1oj5
1ey5
1dwu
1hd3
1xhg
1ycn
1ne9
1ms3
1b4v
1ofl
1c5q
1cez
1bt3
2hw3
1sl8
1s19
1h1w
2f69
1uri
1y7e
1tjq
2fal
1wm5
1tsj
1ejn
1tov
1fly
2etl
1jg3
2hts
1czk
1mc2
1eiz
1dy8
1itc
1np2
1oaf
2pvb
1jpe
2c4b
1j3a
1yae
1kfs
1coy
216l
1qtb
1tc8
1gxo
1lsu
2f7d
2eic
1hb6
1rnt
1b6a
1nl6
1d9x
1ex8
1zyn
1hp7
1uyi
1byq
1lcf
1z78
1jpo
1a6f
1n1f
1azq
2eve
1ohb
2b17
1oyw
1tql
8gep
1eeo
1q1h
1eyt
1pfw
211l
1owr
1bfg
1xot
4bir
1ghz
1r1g
1qn2
1gdw
1plj
1p2u
2sim
1g5a
1cc7
1c8z
1gxt
1a4l
1r2y
1r4x
1xe1
1qpd
4dfr
1pqd
3bir
2bp3
1hfz
1z7y
1fy3
1wza
2ghg
1g52
1xcl
1c7j
2p71
1cwd
1m53
1twe
2fmk
1vkl
1d3n
227l
1y7v
1jf7
1gdi
1mzr
1qns
1lkl
1w1o
1o07
1ccp
2dvc
1rrq
1zca
2cfq
2a4l
1hhl
1uz4
1l9a
1dki
2huy
1t73
1md8
1bcy
1y8y
2ah7
1rnm
1nw8
2g4q
1aj6
1kzz
1c5u
1tfr
1odo
1dyf
1ig1
1s0i
1z32
2jek
1qau
1qf0
1zuu
2pwa
4eug
1n6x
170l
1b7z
1jal
2bd7
1hnl
1wvh
1yyd
1ree
1ixk
3chy
1od1
2erx
1be8
1z8g
1ean
1l67
1eb6
1uy6
1t5i
1uw5
1kro
1e43
1f1z
1s3l
1kjp
1o2v
1ves
1by8
1lyc
2c9p
2ntg
2bdx
2hs3
1pnt
1ihj
1qv0
1i9o
1mk8
1kl6
2g83
1iot
1c62
1qub
1sht
1fyk
1jrr
1l0b
1rms
1d2k
1c1h
1nps
1cc3
1uwv
1y9m
1b7q
1oir
1kzf
1vjy
1jym
1a8d
7fdr
2fbe
1m9s
1z9g
7ice
6lyt
3lhm
1c5g
1h5n
1uwm
1szc
1geq
2nuc
2brp
1ltv
1qcy
1l9h
1xps
2dxr
1c7f
1zn2
1cof
2qil
1lpc
3mct
1j89
1x9n
1ggz
1iud
1mvy
1ydd
1qzm
1lhl
1pvx
1a31
1g4j
1qmq
2a8u
1xek
1qn6
1y1e
3bp2
177l
1d2m
1heo
1xzk
1zqh
1kyr
1ch0
1ubi
1qhq
1lif
1oin
1de9
1zql
1pxj
2nn7
2cpl
1duk
1zi1
1p5x
2evo
1lcn
1dtl
1loz
1shb
1k2y
1npg
1zyx
1f9y
2j08
1g6h
1fag
1eqm
1bsz
1p99
1vjk
1r58
1d3c
1o4b
1qvj
1pzv
1iag
1uzj
1deg
1fxy
1aqp
1zcw
113l
2fjy
2cyh
1rq1
1hib
1n2v
1gjb
4blm
1e64
1z06
2btr
1ymv
2ibn
1lyq
1oid
1j1f
1l52
6pti
1i5g
1gb0
1q5p
1sa3
2am9
1llz
1uki
2fxs
2ii0
1i3i
1ssc
1akz
1lfa
5ebx
1ckd
1s8h
1m8s
249l
1loh
1uvl
1xt6
1b0m
2hru
9est
1v2q
1ly0
1kxx
2sli
1yqb
1w6i
1xyv
1w5t
1u00
2dwx
1pqm
1v0n
1crc
1l2h
1hpu
1kt9
3nul
1mxo
1zqz
1sbx
1cdk
1fib
1u1p
1zqc
1u9c
2doj
1oqn
1hjx
1akl
2ij5
1o8m
2chu
1cjr
2atf
1tng
1fbw
1ea1
1it3
1f09
1i9m
1o6k
1vho
1l85
1kn9
1c5z
1hcr
1g07
1swx
1m9i
4gsp
1fq3
1sj7
109l
1cgy
1p59
1dja
2nr9
1pcs
1tjk
2pf1
1bvb
1wqo
2bib
1jks
1itw
1g1t
1ot6
2q8j
1cns
1kpm
2noh
1uio
1w4w
1maz
1p5j
1jzt
1xmy
1c96
1h97
1l49
1l36
2g8r
1mzm
1f42
1gjo
1w9v
1n67
1xaw
2prq
1frb
1ota
152l
166l
2d01
1tq2
2aad
1n41
7ptd
1gsm
2ssp
1pbj
1i78
1ikq
2fmg
1sgt
2hnq
1a3z
1ryn
1s4v
5ccp
1fmt
1l0p
1tiw
1qz3
1h4m
1s9u
1l8t
1p7w
1fb8
2c0h
1h4c
1m2g
1drt
1gub
1ptx
1q0u
2eux
1pfg
1ftn
1azc
1o9v
1ajg
2acu
1z0h
1be6
1rh1
1ttm
1ad5
1a1j
1utj
1n9b
1yf3
1fhd
1ld3
1e6h
1ah4
2bsz
1c8c
1czv
1u1b
1jx4
1r5x
2spo
4pbg
1etp
2a7g
1xq6
1fhf
1qhc
1vni
1lwg
2fx4
1jy1
1jf0
1ozl
1obo
1mpl
1ctp
1crn
1nfn
1fy4
1au4
1i2h
1zx0
1wnx
1cdy
1cuj
5ptd
1sgc
1cf1
1okx
1kmo
1i7g
1khw
210l
1w5e
1lz1
1n6k
1xbn
2mee
2d5b
1ve4
1arx
4ape
1s97
1mj9
1tcb
1j84
1qf2
2ixn
1exf
1ho5
1gni
1j8r
1oll
1m64
1q8m
1r1m
1gzi
1zeg
2afw
1jti
1wzw
1eag
21bi
1afc
1sm2
1nxb
1gsg
1xwq
1hm6
1jao
1lwl
1fgl
1hne
1ndv
1mik
2fsk
1qtc
7abp
253l
1in4
1n75
1xqh
1j0o
1qwn
1pg0
1v93
1ueb
1otn
1u7l
2yvb
1kq6
1nnd
1aay
1m6b
1f2o
1ayi
1m5o
1i57
1avn
1eyc
2ovx
2dsx
1gz1
1kwm
1sz9
3orc
1xdz
167l
2gal
1v30
2ds1
2fi9
1d4d
1inu
1qwz
2ayv
1n8i
218l
1sul
1lug
1qxk
8icm
1lju
1bkz
1ej0
1a7h
2tmy
1muf
1lv1
2hvi
2glu
1iel
1zsa
1q3a
1ekl
2wea
2f20
1apg
1wvp
2lyz
1vsb
1shk
2bfq
1i82
1jwr
1zg8
8mht
2lh1
1zl3
1cs8
2bl1
2c1b
1jfm
1u0x
1qhg
1uyl
1uga
1vxc
1ytc
1sch
1hd8
2evi
1zap
1izk
2bt0
1xlx
1pd0
1t2u
1aet
2guy
2aa9
3cms
5hoh
1jbz
2acg
3bu4
1aun
1bx4
1awu
2iyv
1bvw
1td7
1pga
2c1i
1ze8
1rmm
1f6w
2cxb
1ba0
1qt9
1ejh
1tvq
9icl
1pvb
2asi
1fkq
1m2m
1sdz
1jp5
1x8n
1jea
1a2d
1lrr
1ocu
1qs2
1l32
1ake
2pe2
1jxb
1mws
1vc9
2hxl
1qqo
1kte
1n8w
1xhb
1fch
1qfs
1byc
1jd9
1fel
2tn4
2dij
1ic6
2i5s
1c3b
1k4n
1z3h
1qjv
1uho
1xdg
1bnn
1nzf
1kuv
1i4e
1k8w
2dc9
1ey8
1l29
1gvo
1zb6
1x91
2ewr
1pwp
1zwx
1tkf
1kjo
2gs6
1u8t
1iaq
1do1
1ykz
1s2x
1zne
1h7a
1lbu
2rma
1pwh
1xq0
2bzg
1cu3
1jvn
1ywb
1b42
1kcw
2dft
2j6u
1ku1
1n3z
1tj6
2c9a
1j15
1kto
2hbk
110l
1p9g
1pf3
1u61
1arl
1ezl
1i3s
1srv
1lzb
2gfo
2gns
1flk
2i47
1u0j
1flv
2f9m
1amu
2cpp
1vzu
1hc8
1udt
1rnw
2fvx
1e1a
1q22
1vk2
7lpr
1xm7
6a3h
1lg5
1t48
1fo9
1gay
1i6j
1kfw
1gi4
1hg5
1rrh
2ccs
5eau
1ufu
1qj9
1pw1
2i74
1dvm
1dd6
1ke5
1ihp
1gdj
4kiv
2oe7
1xoc
2h9k
1hus
1zn6
1xeb
1jji
2a49
1d6q
2eck
1rg1
1ii6
1cm1
1q0n
1ubn
1mmd
1a62
1m3q
1y5w
1phd
1dxp
2fgb
1jpb
1ciz
1yca
1pu8
1zs0
1mn2
1lst
2ffi
1n7d
1yal
1o6r
1w8e
1gbt
1rhs
1bpz
1bkl
1q1z
1p52
1u2j
1d0x
1ntg
1g6s
2h11
2dsf
1bcg
1ep7
1cqa
1hqc
1n7r
1ex3
2fzn
1cie
1w82
1goc
1vi1
1oxz
2hf3
1jo8
1g43
1l7r
2ihj
1u09
1bty
1dzo
1ozy
1v3j
1fk4
1cen
1hdh
2i42
1q13
1gdr
1ifq
1p5q
1jon
1ku7
1p9w
1i54
2f5s
1t3l
1zqp
1vdp
1ksd
1uax
1di1
4cac
1exx
1nfs
112m
2d0t
1woo
1vmo
1np7
1bic
1hmw
1oal
1sx2
1es1
1nhy
1krh
1pso
1u2c
1op2
2i16
2o1l
1dy9
1vca
1psi
1kqw
1m2r
1tua
1dff
256b
1heb
2cit
1url
2d0f
1p0y
1hk0
1qic
1ms4
31bi
1fsj
1io9
1ayw
2ics
4ukd
1owo
1c6n
1bzs
1xlq
1xzh
1l5p
1tal
2fpo
2aik
1aan
1yny
1q7t
1oxv
1zbp
1wcc
1a1x
5rxn
1a1g
2fwf
1sbp
1f9t
2b1r
2prk
1ryh
1r0i
3eng
1k1p
1sy2
1d3h
2itw
1odd
2q1p
1n0s
1qz6
1g4e
2g8h
2btw
1cka
1mbd
1rjk
1ekg
1m13
2frq
1pe7
1iee
1c1k
1idk
1e5y
1y6i
1o0m
1lnh
1t7y
1vb9
1p9s
1vjv
1wwc
1ehf
1n81
1laf
1iwv
6taa
2h5s
1qiv
1v2t
1gei
1mzd
1uj0
1bxu
1s5o
1uu4
1i7h
1dux
1j2c
2oea
1gf9
1kjt
1d9f
2d3n
1ngg
2aos
1po8
1f9g
1yd9
1do4
1toq
1ku0
1n2n
1h8n
1doi
1av6
1k1b
2o16
2ar0
2rmp
1oyk
2as1
3atj
1cni
1dbo
2sqc
1se3
1aqz
2bfh
1vmb
1cy8
1x23
1o3g
2b75
1yda
1l8w
1e8m
2boa
1sue
1n4w
1quk
1rkb
1pev
1rgt
1fv9
1rtz
1klt
2hr1
2j65
2oxz
1rnl
1b46
1q46
1vbt
1rbw
1g3r
2fcl
1cpq
3rat
2tio
1a36
1tf4
1l93
1weh
1ni3
1lm7
1zqg
1w7o
1h6m
3paz
1yrs
1sng
1mdc
1lg1
1c2d
1lri
1jvj
1dyr
1pqj
1c1r
1gr1
3tmn
1ny0
1cu6
1vep
2nvh
1jj3
1mqb
1zjn
1c2h
1m59
1l2c
1h09
1yzr
1k3i
6cpp
1b2d
1lsc
1sve
1r9h
1q2s
1b4z
1vbx
1o36
1upv
1mr3
1cvd
1oo8
1pz1
1wrb
2bqj
1qog
3apr
1ru2
1m4b
2f7p
1smf
1pyn
1bmg
1kxa
1n5u
1u29
2c22
1t9q
1p0h
1jfv
1qou
1pxo
1pzz
1is0
1m0z
1q73
2ion
1qhl
1uxy
1qmf
2kfn
1aej
2fbb
1h5i
1l17
2ai9
1uko
1l46
1tdh
1b3l
1gym
1abf
1r9o
1xtr
1cnx
1bel
1u31
1n48
2fxi
1cx4
1gi3
1u4b
1jos
5er1
2hs0
2ccw
1trm
1yu5
2fzb
1azf
1r0x
1bls
1gd8
2fae
1kt0
1ras
2a1x
1f35
2f7z
1rh6
1xnb
1t5j
1smm
2foc
1su3
1el7
1mlf
1khf
1x2r
1fon
1kap
1ywk
2oyf
1vkz
1ge5
1h22
1xr5
1a7c
2cmm
1re8
1vhs
1fmw
1l77
2imb
1q4e
1qra
179l
1q2e
1g7n
1oc7
1oow
1sr0
4lyt
1erj
1pml
1i0v
1vhh
1qzg
2hi8
1rhl
138l
2cvb
1xj3
1akq
1djh
1a1e
1k7g
1dyt
1i44
1jzf
2o0q
1q04
1xn3
7paz
1p4m
1m8i
2bw8
1fue
1ecr
1f98
2g80
2fqg
1cea
1h4r
1fuk
1ky6
1qgy
1zzl
1oek
1ska
1e38
1bez
1cjw
2c6j
2gg9
1i4a
1h00
1vau
1tp9
1m07
1u90
1fhw
1cvm
1tzx
1ytv
1j09
2hdr
1x38
1mjs
1hoe
1w0h
1pz9
1l4u
1tq6
1dcm
1y1g
1o8d
1l3s
1ng6
1lo6
2f71
1u8y
1lou
1dmt
2e24
1dfa
1m04
1wns
1c7k
1mix
1m49
2bxa
1pi6
1mcx
1sqw
2h2f
1yw9
1owk
1u9q
5mba
1nym
1s1z
1icn
1l1j
1lf3
1lfk
1o9h
1g1w
2ery
1r0f
2gui
1ghe
1mwh
1be9
1amp
1cyw
1hay
2ak3
1arb
9icm
1pf8
1vjz
1oew
1k47
1oh9
1if9
1epq
1eos
1e90
1q5e
1pgx
1ryq
1ljy
1u1m
1fh8
1eh8
1i05
1eyp
1jwv
1orj
1kxj
1nb0
1g0f
1jih
1irc
2jcj
1q6p
1d8y
1boz
2ex8
2gc5
2f8t
1vi5
1jdc
1qih
1dkj
1sh5
1bgo
1b2g
1wax
1ij9
1b39
1e6z
1em7
1j5t
1orc
205l
1gf0
2g8q
2c4k
1ryx
182l
1jky
1cde
1zol
1d5h
3sem
1yrc
1w28
1cay
2b70
8paz
1e35
1kjl
1fnh
5cpa
2pi5
1s82
1ms1
1boa
1elk
2h15
1upq
1j08
1jib
200l
1wfc
1o3p
1ywn
1rl9
1wne
1p4x
1tgr
1b2v
1b37
1r7o
1e7k
1ee8
1c5i
1etu
1xba
1ayb
1fkm
1ygb
1cub
1ujj
1jw4
1i38
1utm
1m21
1xmt
1epb
1pqo
1bu2
1h0a
1ats
1qka
1kwr
1xtd
1i22
2es3
1gg3
1j38
2bjq
1ame
1hzb
1bq9
1b04
2bq3
1v0t
2bhi
2esk
1lmo
1o8p
9icw
2ap1
1wd4
2blj
1mzu
1s0q
1fk0
2c69
1ma3
1flz
1uvm
1ab6
6chy
1cfj
1mwo
1ziz
1og5
1sj8
1a41
1i7a
2g8u
1s76
1r1r
2cbl
2a7i
1cyj
1lba
1g68
1vd5
2bdb
1q6k
2by7
1uyz
1u1h
1oq5
1fbq
2hl4
1n0y
1sgx
1ll9
1tv5
1cuu
1eyl
1g53
1wtm
1cj6
1i5s
1oxg
1h10
1pmn
1xc8
1rpn
1jpp
1rdr
1n6n
1lxt
1ctj
1i2g
1ih7
1tzz
1pzd
1gwd
1tn3
1va6
1ji0
1qvs
1hlv
2an4
1fuj
1u0l
1q63
1iv9
2esq
1i0x
1h4p
1sn1
2co1
2taa
1iy7
1ooa
1ep8
2hry
1xd5
2cab
1tqm
1wqp
1pxm
1bl6
1mem
2o7n
1mk7
2gmh
2f7e
2f18
2fqi
1gb8
2foe
1tri
1otm
1ocn
1mlo
1c2m
1udr
2gqp
1hag
1tp2
1m1s
1thg
1dya
1ru3
1yf2
1kdh
1pkg
6cgt
1ynd
1umh
1ijv
2fy6
2ca5
1amx
1e8z
1qtx
1uat
4dcg
3dpa
1bim
1ojn
3cyr
2ijn
1d3w
1zjw
1cl5
1w93
2e1s
2byh
1czn
1ug9
1kt6
2rap
1oet
1ngj
1y3p
1rat
1d04
1r2z
1rny
1g5b
2cnh
1ge3
1ghp
1cx0
1mz4
1aec
1cad
1g7s
1bcd
2o4j
1d06
9pai
1qpc
1ix4
1aop
1n40
1si5
1csv
1cpf
1kqz
1fy2
1ltw
6pad
1h5f
1zbz
1iir
1gj7
1ud6
1xqj
1umv
1a8z
1k9t
1x7v
1tqf
1ukt
1kho
2lbp
1gyh
3znb
158l
1na0
1kyn
1cpo
2gct
1qul
3lbd
1l0j
1mnj
1t87
1fb0
2im3
1o67
4ca2
1os5
1q2l
2f2k
1cp0
1j1n
1lu4
2f6d
1cy7
1vai
1wkc
1do3
1p37
1h46
2wbc
1kcd
2aed
1ba3
1vff
1miz
2cm5
2ohn
3mba
1add
1q6t
1you
1q4n
1fus
2df3
1ny1
1b3f
1qm6
1t5l
1rlk
2aky
2h40
1ir3
1ouh
1hht
1lyk
1h7s
2sfa
1mrp
1py4
1u9v
1dfq
2nuv
2o2u
1r9q
1lsb
1bj7
1wsw
2npf
1ouv
1w1d
1t3p
1dw1
1ovh
1qg2
1ton
1fjw
1of4
1r39
1c8w
1bk7
1ln2
1zqt
1rgk
2evp
1tes
2gcj
1t0o
2p66
1ian
1fsy
1f25
1guj
1eh6
830c
2bvt
2g30
1b56
2c5s
1o4j
1nxc
222l
2hca
1wxj
2g0y
2bqr
1cyc
1yzu
1z4l
1eas
1zbm
1j77
1ws6
1mw0
1fb2
1fx2
2bxn
1hep
1n5z
1ew0
1dlr
1e1v
1zio
1b8s
1m8a
2a8k
1pb8
1t7r
1ro5
1qcj
1uag
1rkg
1s95
1d2u
1t6d
1sdx
1blu
1unq
1mkx
2a3r
1k7c
121p
1aqb
4mbp
1ydc
1uvp
1d8f
1euo
1bf6
1ckf
1gf6
1s3p
1sel
1l0z
2j77
1zma
1f77
1k5p
1mih
1dks
2bdv
1tjn
1f0j
1fso
1osf
1ehd
2frj
2fhp
1wsi
1qht
2g71
1drb
1hj9
1g3q
1c1z
1rwa
1gt6
1lnm
1rd6
1sy0
1o2t
2aaa
1qd0
207l
1g5u
1yw8
1zqk
1b52
1irw
1xxl
1myh
1n38
2fr1
1cik
1jmj
1zoe
2gli
1oky
1fln
1tqp
1cup
8ick
1b5m
1iqz
1rkp
1ryo
2j7l
1bnl
1bzr
2b4v
1oai
1gdq
1vpd
1w7h
1edu
1dk0
1g61
1hpt
1qq4
1cyg
1exm
1jj0
1cew
1fkl
1fgm
1bma
1io2
1zia
1bol
2cb3
193l
2bz5
1ez3
1hdo
2ex9
1ksu
1cck
2a9v
2bxe
1m1g
2jhu
1b7f
1jaq
1w4o
2fsr
1g2f
1cb6
1e3g
1zqb
1khq
1aws
1g86
1xmx
1fn0
1mzl
1iau
1b7k
1rg2
1fqd
2f1a
1b5v
1n7i
1t2n
1d4e
1bf2
1em2
1fyv
1m8r
1akn
2isp
1k3c
1qno
7ics
1k4y
1mpt
1glh
1btu
1v34
2mgb
1gp3
1pax
1uip
1zsh
1u9r
235l
2de9
1eq4
1huf
1znl
1bwh
1wbs
1ttj
1bc0
1i6n
1kx8
1ufj
1d5t
1aa2
1le6
1hfr
8rxn
1u6q
1nax
108m
2a71
1l64
1abs
1yty
6nul
1szm
1wyk
3lzt
1jjf
1w0e
1phc
1fmv
1srp
1ae7
1fqn
1i3f
1e1l
2bqa
1a0b
1ooi
1yfo
1tdv
1ms6
2hvx
1ezm
966c
1fk7
1ary
1oha
1la1
1nqf
1yxy
1uyf
1zzo
1e00
1khc
1ki0
1emu
1cp4
1ckm
1pzc
1o3l
1b0u
1czu
1lpn
119l
1e21
1ycr
1mlh
1a6g
3bct
2spn
1yon
1v8k
2evd
2hoc
1bx1
1tm2
1paq
1nc6
1x8r
1k4s
1a29
1cvj
1jvw
2al7
1tj9
1kda
1pwq
1r2e
1oaj
1aaz
1xuc
2fka
1bju
1aeo
1u4q
4a3h
1qwk
1i9w
1pj9
1qrs
1bk2
1e0s
2bv3
1kuq
2abk
1gfe
2bfw
1qs9
1rvd
1v4a
1nke
1knt
1t7v
1uvw
1i9n
1t4o
1cwj
1oxx
2pe1
1qt5
3car
1us3
1zs9
1zgv
1gg4
1q9h
1hfd
2aqw
1hl3
1rnn
1gcs
1qf1
1zjp
1pjx
1fg5
1ugd
1rlo
252l
3man
1f2z
1t71
1qgz
1aii
2aa0
2pfo
1h5m
1vxe
2aso
1yk8
1z3y
1gza
2dm5
9ice
1zgh
1mo5
1f0p
1cbi
2dg0
1kxf
1jt4
1k3w
1mai
1jxk
1ib4
2mhr
1q89
1xuj
1fcq
1zeh
1w0n
1qwy
1c46
2duz
1qfp
2ixm
1pa9
1jfb
4r1r
1q6j
1ui1
1ybg
1ola
1mym
1nz0
1jiz
1qe3
1pq8
1qhp
1ybz
1wp5
1wer
1gce
1uz1
1xc1
2baa
1ioc
1jp8
1ofv
1tx7
4pep
1g24
1q32
1dt1
1p64
1rt8
1vh3
1l84
1lkb
1i1e
1jg7
2a89
2d43
1wb2
1g7f
1o1y
1m1p
1tgn
1ecd
1gom
1q3l
1sly
1hi3
1qn7
1ly3
1zxv
1jq8
1cqv
3cd2
1apb
1gah
1pfy
1iq4
1pmd
1ejc
1dlk
2bts
1inp
1nj4
1co6
1fkv
2nsx
1ziv
1cjs
1gvd
1tv9
1l30
1l25
1qbb
1ztq
1zr5
1s0x
1ci3
1f7v
1a2q
2g9d
2apr
1ios
1qtm
1v3h
1yt3
1uzi
5r1r
1g3p
1qsl
2gca
1gvw
197l
1hm4
1ssb
1nuo
2aja
13pk
1tlp
2nmt
2blx
2jff
1a3y
3phm
1wbv
1wla
1mll
1oi1
1rnx
1wnw
2eua
1f82
1wxi
1wni
1uh3
2est
1xyn
1ise
1arm
2d8l
1s2j
1cny
1azl
1jze
1ike
1twy
1jrg
3lip
1udg
1lzc
1moz
2a4o
2gws
2f8l
2dxy
2hvo
1q0p
1xdv
1mol
1tj4
2fqd
1u3e
1yc2
1bue
2f0a
2acy
1mve
1oee
1skb
1vly
1x6z
1lra
2b31
1p8k
2e33
1py3
1bc7
1jbp
1hiz
1n6i
1g1b
1oti
4tgl
1mtu
1ea3
2chf
2a4a
2byg
175l
1tzw
2bln
1b43
1l7z
1au8
1udu
1oss
1pmk
2a6z
1nhl
1yab
2cct
1dw0
1r0p
1v6d
1enx
2fov
226l
1atp
1sw2
5er2
1t5k
1znz
1k5u
1yu8
1cr5
2hf4
1frn
2a8e
2jco
2iso
1mtz
2chy
1b7o
1sqz
1j3h
1m9t
1qrw
1puo
1eqp
1o32
1o70
188l
1u5p
1fzz
1fzq
1cva
1qw5
1epp
1owq
1l05
2rdv
2snv
5acn
1uu6
1i55
1n0v
2nly
1wd3
1jcf
1zqf
1bkm
2alu
1oz6
41bi
2bdy
1sh0
2nns
1g6t
1h4u
1frd
1vic
1r49
1ewn
1kq0
1mhn
1moc
1hzc
2p5o
1caa
1veb
1g9b
1aku
1q7z
1qib
4hoh
1we1
1z2u
1hec
1ia5
2plc
1cdj
1ym7
1k1x
2h3u
1fnc
1alq
1c5w
1p0z
1psn
1w04
1bsw
1lyh
1qaz
1c6m
1dte
1b0k
1cao
1p2x
1zht
1cgh
1g4w
1fll
1ak1
1lmi
1q4a
1l3t
1o2q
2bbh
1j6r
1eo6
1yet
1fu0
1fh0
1mls
1tic
1s6z
1lpg
1e3q
2rnt
1s4f
1u48
1k4g
1nhz
1mcy
1iza
1y28
1mgr
1men
1vjd
2ohs
1i3p
1j53
1pgz
2bmd
1ymq
2a5x
1vc7
1kcq
1ljk
1cv2
2cj8
1m4l
2agi
1lit
2a1m
1xbc
1hvd
2g74
1obg
1hsy
8pti
1shu
2f73
2dds
1aax
1lng
1tzd
1zkc
2er7
1h2q
1r0z
1pmq
1ymd
1p42
1eur
1gao
2sbt
1kao
1t1j
1sfr
1j74
1smb
1ydf
1p3n
8cpp
1rgz
2hhx
1l94
1bzc
1kys
1i8a
1a55
1gb2
1z4o
2aph
2bsa
1l8q
2bu4
2ewj
1x1h
1n76
1y4w
1svi
2i2z
2bfr
1g4r
1urw
1tyn
1bib
1k1j
2ibs
1aov
1ow2
2tsa
114l
1ge0
1qo4
1ten
1xgs
1lv0
1omr
1niw
1e06
1m70
1sno
1hel
1n2z
1sum
1dz8
1gr7
1fgz
1y21
2ilp
1wdp
1gjd
1rbi
1odg
1ng5
1eat
1npr
1rm9
1w7z
1gej
1lvy
1d2y
1zqs
1xzd
1jbb
1h2y
1txi
1cnj
2c7f
1rlj
1mug
2c2h
1jh7
1ozn
1dbi
1sbm
1reo
1rdd
1t4h
1brq
1c63
1qu3
3est
2cxa
1zag
1z8p
1mru
1qug
1fst
1gec
1b2a
1mrz
1rha
2e3b
2bxp
1gqr
1l0g
1p0e
1vj3
1ipb
2fdk
1rk3
2dli
1izj
1gye
1ao3
1qv1
1cj9
1xod
3cpp
1bep
1tkg
1c1s
1rta
1qbo
1aim
1fao
2az4
1bav
1cll
1gue
2dt0
2hv6
2cmc
1ehg
1vem
1d0k
1jul
2f61
1bxt
2b6x
1z0a
1obx
2anp
1v2r
1rg7
1os2
1fyn
1beb
1jse
1lr9
1ls9
1ll6
2cm0
1vnf
1dx6
2j50
1jrt
1ghi
2g51
1uy1
2c01
1weg
6ca2
1xeg
1byg
1omh
1v8q
2pcy
7atj
1oxr
1nqz
2cvc
1ayv
1zm6
1hfs
1ckp
1q0z
1tfd
2his
2o92
1w8q
1xm8
1i6b
1ke0
1qyu
2fia
1vz3
1ke6
2ao6
1poo
2c6k
1rcy
1qz7
1r0w
1e6m
1s6r
1c5r
1cc8
2hq2
1jkr
1sll
2h9j
1rar
1t9p
1gbh
1ue8
1yzg
1a4b
1vzt
1m8h
1pp4
1rc0
3azu
1dqg
1y1j
1prq
1xrv
1h5a
1uqy
1y0e
1e5k
1p8d
1lis
1csk
1cwt
1ugg
1w34
1dds
1hy5
1io1
2otf
1lpq
2haf
1ce2
1h1n
1mbq
2a1i
1rjr
2asj
2f1j
1ve7
2fr2
1ia1
1qnl
1f4t
1ubq
2trm
1fe5
192l
1byd
1ccj
2ex6
1eni
2i17
1gzf
3bta
1ela
2hk6
1tow
1ajh
1ft5
1mgy
1lf2
1xr7
2i5w
1cca
1a09
1x2e
1tdy
1irm
1pnf
2cmb
1jin
1q8u
1agp
1fkh
1ewc
1rrf
1dsp
2gpw
1btz
1q6x
1jx1
1ejy
1txj
1ux5
2jeg
1ud2
1x39
1v9q
2q4s
1j27
1lax
1lvg
255l
1t7n
2f70
1urn
2hd6
1yck
2uw9
8icb
1jo0
1ste
1bqu
1fc7
1n7p
1tjj
1gil
1b2h
1j7a
2b2k
1qke
2jdr
1fdr
1o77
1ig7
1k1o
1cem
1j7n
1g81
1lc0
2b97
1g2n
1gag
2eid
1p6p
2ok5
1paf
2eda
2aob
1dk8
1v7s
1mb0
1g15
1cef
1cih
1d7f
1tgm
1hby
2cwn
1p49
1a1f
1lyo
1s5p
1ryr
1pjk
1irb
9rat
1qgv
2fdg
1hde
1a65
1dvg
1j9y
2hiz
1hbj
1uwy
1tdg
2c8p
2hg1
1d7x
2j45
1bm2
1vkg
1cqy
2c89
1zr8
1eyd
1oyu
1u6m
1idj
1t91
1gnq
8icu
2g6b
1n82
1n4a
1tvg
2ofv
1eaz
2oub
2q42
1e26
1exd
1my8
1sye
1pno
1a8v
1kav
1gob
2dea
1qqs
1xlp
5bu4
2h4i
1i91
1l31
1pg6
1g0j
1uc7
1iwy
2d8o
1b5l
3rsk
1ndy
1ab0
1qh0
1e9l
8icl
2h55
2j5x
1cyf
1w3x
1ej8
1jf4
1av7
2gjp
105m
1ijl
2b4y
1m6m
1jsy
1i1n
1qqe
2q21
1uop
1eg2
1qho
1rj1
1a76
1mh1
1jl5
1r1n
1mh8
2o9u
1eam
1zx3
2axa
2noz
1ej1
2hds
1cah
2h5d
1pek
1fgk
1cu0
2g1q
1tio
2fsq
1apa
1q3g
1pwt
1sd0
1db1
1f7c
1ann
1sxq
1pv6
248l
2aot
1u56
1qtd
1d0b
1xo1
6apr
1k1a
1wxf
1uy3
1rnq
1bqe
1qag
1mkt
1rf5
1kk2
1fgq
1gcn
1p3e
1vm9
2jal
1r6k
1kbc
1xlz
1hsl
1goz
1bn1
2j0d
1c87
1wt2
1v2u
1w1h
1pd3
1q88
1yns
1ppn
1qpk
176l
1bwi
1mc9
1ubz
1he4
1hkn
1jbw
1c4w
1ga9
1fce
1g48
1h38
1lpz
5ukd
2a7d
1pw5
2j7g
2a4v
1avh
1rbx
1sme
1tqt
2nq3
1dws
1bvx
2mgj
1jdr
1zbv
1gp6
1l59
1ugc
1cxc
1cmt
1hb8
181l
1ejg
1th6
1ts3
1avr
1usi
1mey
1x8o
1ad6
2c2d
1dly
1h5h
1q5z
1mtv
1uyk
1o6h
2brf
1jp4
1tvy
6rxn
1lqu
1ox1
1q6e
2lz2
1bsi
1u7p
3cln
2rln
1uib
2iyy
1qfo
1awt
2d4k
1nom
1kvc
1koi
1l2d
1lp4
1hi8
1ex1
1ffh
1twq
2bqk
1l0d
1c60
1rhg
1oit
1xak
1epo
101m
1zge
1b9z
1abe
6ptd
1ft0
2lzt
1bxo
1rlw
1o6f
1xfp
1qud
2in1
1pos
1tr9
2ibb
1f5j
1gqb
2fx2
1kxc
1mou
2heb
1a8b
1c75
1p0b
1rbf
1brf
1l15
1gez
1g05
1vaf
2azn
1xpu
1q03
1smh
1a5p
1am6
1rle
1k3x
1j1v
1g36
1h6g
1f0q
1qy1
1kdp
1tq4
1hv1
2blu
1npc
1rj2
1ile
1pnd
1ut9
1olt
9icy
1tah
1vb0
1phb
1kg4
1m40
1ghl
1okl
2gfh
1jgi
1h1b
1pp3
2v1j
1qas
1l99
1xm4
1zjl
1b3u
1jry
1u30
2gm1
1lwi
2uvm
1feu
2ai8
1jan
1r0h
1uvx
1emr
2c3j
1d9v
1l9x
4gal
1hnn
2h2g
1w2c
1nzr
2nwj
1p9r
1l87
1vdn
1nk6
1sif
1c9i
1drz
1f1s
1du5
1vjc
1lys
1rl4
2gcl
1vji
1gyv
2ohl
1ogj
2fos
1npu
1r44
1ts2
1tlx
1gq8
1t41
2ar1
2h4k
1kjr
1dbx
1iic
1nge
1rqc
1sra
2dfh
1yob
1iz8
2fac
2fk8
1nxk
1tij
2ax2
1eak
1cng
1uoq
1n05
1sug
2b6z
2e0s
2atv
1mnd
1c4o
1o4q
1bag
2g4x
1yvp
1lry
1mo4
1ydt
1agy
2o5d
1fgu
1jkk
1z6m
1k58
1dph
1due
1g7g
1b7n
1drh
1bsj
1qtz
1dkk
1orp
1q3x
1ur1
1ece
1zqj
1o2l
2ilz
2g3y
1jiy
1bb7
1jkc
1vgi
1xgn
1ihg
2cx0
1j2x
1hsr
1lka
2im9
1ef7
2gcb
1yao
1hu8
1b0f
1q7q
1xts
1na8
1l58
1f9i
1xzi
1zi3
1r8i
1oip
1ow7
1s17
1tx8
1npi
2ez7
1fsq
1gwu
1viz
1rdh
1eib
1m8n
1pmu
1wlf
1kay
1dp2
1hik
1zqn
2bmj
1l9c
451c
1pyy
1ako
2bir
1bee
2f2v
1j4x
1ys0
1a7x
1m9z
130l
1lw3
1e6f
3cp4
2f44
2f0r
1lmw
1j1l
1jkq
1e61
2gf7
1m8y
1xn0
1b8y
1y6j
1vfm
1x6o
1qc6
1v0k
1cfb
1z2x
1bvd
1lb5
2feu
1nub
1xem
1rff
2hlb
212l
2fcj
2fcc
1vk4
1kwi
2c2r
1skn
1gi1
2h3w
2pro
1cpn
1yjh
1w4p
1ute
1gby
1mow
1sxt
1w9m
1l00
1ir9
2eut
1l3u
1z5m
7r1r
1gy1
1v0l
1afl
1l7p
1caq
1fri
2fxu
1tud
1rif
2p1h
2o4r
1er8
1gnu
1s8j
1wxg
1ubg
4lzm
1al3
1v2w
1if7
1j00
1yey
1e7u
1mdp
1hv0
2h8m
1h68
1qjs
1el9
1tf6
2ywp
1tl9
1l8f
1v6s
1lfh
1o3h
1g19
2fq9
1fid
1pz7
1amm
1u1n
1wt0
2at5
1w6z
1ck7
1urp
1cgw
1d7e
1fhh
1dex
1arv
1kbr
1jdy
1drk
1h4x
1gjm
1otd
1fas
1ljg
1wvn
1nc5
1a86
1oxm
1p0p
1gmu
1ptd
1ctr
1qio
1dgp
1f92
1pua
2bpu
1gwl
1ijj
1nt4
1a3t
1o35
1obm
1b00
1nq2
1xwc
2gkl
165l
1ged
1h01
1sqh
2bdj
1zzn
1bgu
1eq5
1ppc
1tni
1bjk
1tj0
1s4q
1d0m
1jje
1s2b
1pcl
2ab4
1fkk
2fzd
1fmu
1zib
2mye
1g1k
1z08
1li3
1r6n
1znk
1e1m
1fca
1l47
1ooh
1bg4
1bes
2dhc
1hvq
2g8f
1dpw
1rej
1vqq
1csn
1qrt
2d4f
1cge
5tln
2nun
1xp4
1rh3
2era
1lye
1bc1
1qia
1smo
3pjr
1p0w
1ewm
2c78
1jfu
5fx2
1h0i
1u72
1anb
1ouy
1ioa
244l
1kr3
1shv
2abs
2exm
1hkj
1ra8
1l68
1tb5
1a15
1h4a
1gpc
1krj
1mn1
1csu
1s2o
1c3s
1wxz
1ey6
1vcc
1t7s
1d7i
1aqc
1o7k
2bsm
2bdf
2cj7
1ozr
2c02
1iyk
1m3h
2j0p
2c28
1qhe
1nrl
1gsx
1yhw
1rhd
1mmb
1lk0
159l
2ihz
2fd9
1xkr
1cwb
1q9y
2cdn
2noe
1i53
1mjn
1a8a
1zak
1xju
1j1m
1max
1q61
1iyb
1y98
2iyx
1z3n
1rze
1feh
1kuy
1h35
1btw
1b4h
1dzj
1h5e
2bpf
2igc
1xbb
189l
1u7s
2inw
1hvc
2lkf
1pwe
2a31
1eg1
1u5g
1sua
1u79
1vfe
1m61
1ogi
1rg8
1c9e
1jl2
2b6y
1v2s
1skj
2gdj
1dhj
2a3u
1ecl
1aho
2h2h
1l38
1p4u
1uk1
1dkp
1rcb
2j19
1g4k
1sig
2huw
1iwm
2aov
1k59
1g9r
1vkj
1dls
1tym
5a3h
1e1n
2j5f
1o45
1wzu
1wsf
1x2j
1xur
1mud
1fvj
2fcq
2v1f
1ip6
2jbj
1lqe
1rxv
1bsg
2mya
1mmp
1rcp
1gc5
1j0z
1lio
1c86
1f5a
2gar
1nz4
2f4a
1s8c
1lr8
2h01
1vfx
2olr
2in4
1qqr
1kre
2snm
1dcy
1aq0
1o86
1woq
1w4y
2j5w
1nzu
1qst
2h4g
2d1n
1pw8
1gvu
1q7h
1h75
1rgy
2cw4
8msi
1p38
1p53
1r62
1okb
1hng
1wdv
1h2p
1xk3
1e34
1pg3
1jdl
1cxf
1h13
1u13
146l
1o4k
1omv
1cmq
1r7s
2flw
1f2m
1fpu
2acr
1ob8
1r86
2q4x
1fql
2gf0
1oxf
1mgt
1bfn
1o0r
1r1w
1eo7
1ofk
2ets
1cyo
2dux
2gv7
1gi8
1akv
1mfu
1o2s
1dk5
1tmo
1w16
1n7w
2bfn
1ank
194l
1k0g
1t8i
9icx
1jab
1ugu
1d4o
2g98
1zsr
2cul
1xf8
2fpy
1g54
1bup
1rro
1uyy
1rkh
1tf1
2ffn
1gnj
2d0g
1c6h
1mfg
1oby
1osb
2o1n
1fkb
1j6p
1jr4
2fdx
1xed
1kmv
1hb3
1ufp
1ryf
1a6q
1tia
1ayu
1zhj
1zhx
1zmf
2ggb
1uvc
1jni
1xk9
1gtk
1qw4
1xap
1s81
1bd8
1qng
1ntn
1qi3
1heq
1s3x
1hx8
1xwy
1xcx
1g5s
1bhh
1wd5
1ici
4thi
2fdj
7ick
1epl
1aal
1ea8
1apt
1v4s
1yo5
1ell
1hfx
1ch9
1qao
1me4
1ya0
1ccs
1p6e
1j8q
1gii
1daj
1jwq
1e2z
1up1
4aig
2pi4
1gtr
1n1l
1o3m
1g42
1dp6
1iw2
1kdt
1ge2
5fd1
3bls
2nuz
1lee
1iab
1dg5
2hhv
1nvk
2cxh
1n78
1cm8
1fqr
2iuz
1vr9
1sgw
1bya
1znd
1eym
2i9g
2fge
1eco
8ica
1ga2
1mz5
1kqy
1cuq
1oze
1yzl
1tdl
2b3s
1tj1
1dxm
1ssy
1hq1
1r5l
2bge
1i8q
5lyz
4fxc
1bc8
1vid
1vzx
1yfl
1akd
1obd
2ofp
1r4v
1gpn
1yjq
1zm5
3erk
1czm
1ema
2bcv
1a0j
1p50
1od3
1y63
1z81
1om0
1br2
1rzl
1tgx
1ouk
1m6c
1rnz
1gq4
1dxd
2ieh
1lzd
1yna
2rac
2spm
1z71
1azo
1xwl
1mln
1za0
1rx3
2hkk
1b2j
1udh
1u4g
1ppk
1p2e
1vj1
2c86
1ro0
1rds
1t2t
3sga
1cv1
2an3
1t6x
1t9z
2pf8
1qyf
2cbv
1rec
1cvb
1jza
1m0e
2afz
1p0i
2dxi
1o2x
1zl0
1t3x
1y8j
1pzb
2dwa
1fxi
1nxy
1v9i
1jv7
2cmy
1b9w
1dtp
2hhp
1vh0
1o38
2irt
1lbl
1sxr
1ab1
1rgc
1sm4
1dsl
1e8k
1uek
2evm
1b7d
1f5o
5nll
1esw
1aqj
1po6
1c22
1czf
2nng
1t39
1r2q
1gv5
1xs7
1z21
1n5n
2ihq
1rmg
2amh
1syf
1d2a
1z6x
1s50
2asp
1ftg
1njy
1y9g
1b59
1qix
1ql8
1juv
2meg
1h6x
1kne
1f9d
3cel
2f34
1p8x
1l21
1g3b
1elg
1tev
1jix
2f2n
1ee3
2d3q
1pxh
1gqe
1xj6
1lww
1ln1
1t5p
1jyr
1fik
1xa5
2bmf
2bce
1xa7
1r8n
1us2
1xzl
351c
1mdq
1bj5
1f7u
1odv
1n83
2ity
3tmy
1p0m
1bjv
1n4g
1l55
2q1n
1m4v
1ip2
1by5
1gmm
1d3j
2pbh
1e5w
1jh1
2ohq
1od7
1kbb
1se0
1im5
1t7w
1vio
2bjj
2bql
1edq
1vbz
2c24
1rex
1e7c
1fer
1mbm
1h1a
1l12
1z0i
1gsp
1gn1
2fh3
1nw3
1iju
1lse
1m8t
1ddv
1re2
1c1p
1ior
1lks
2hib
1yat
2bwh
1mvs
1gp5
1l19
1deo
1lmt
1ck6
1h5l
1ks4
1mku
1upl
1l44
1os8
1w1b
1dyw
1kg2
1yk7
1af0
1ssh
1mh7
1q54
1q1m
2brg
1ukq
1y0k
1l0a
1w96
1rbc
3lhb
3prk
1s0g
1w79
1s48
1ve6
3adk
1f21
1lm5
1vbv
1odm
1g49
1k52
1rlr
1cnb
1q8y
2alf
1x88
2csg
2fox
1iwx
2f10
2euk
1eh3
1c2j
1i8u
2erk
2hsg
2up1
1z4q
1bxe
1gqz
1uot
2at4
1dyh
1ash
1vnh
2fcu
1tjm
1qi7
2het
1c2f
2j8i
1f2f
1cy2
1no5
1du4
2c6l
1tgl
1vjj
1wl8
1a8p
1q0s
2fo9
1ilt
2dfb
2cyg
1xpr
2htx
1nug
1r5h
2enb
1llw
5cpp
1pnz
2fiw
1uic
1mod
1fld
1p90
2fz8
2h2d
2co4
1dtm
2c8o
1rx9
1zzi
1o4d
1dca
1wbn
1j7z
1h4k
1o3i
1mw7
1qsj
1vj9
1oem
1q44
1j10
1bp1
1ji6
1cpg
1nwr
1ewh
2tcl
2hys
1mno
1xca
1crh
1zx5
1jjb
1w35
1ogm
1plu
1y3v
1emh
1bkc
1nm2
1xnd
1n9h
1x89
2c0f
1xjc
2bl7
3cbs
1c6q
1utp
1uvj
1wav
1b3x
1il3
1cws
1h4e
2nvc
1f4u
1qum
1lvf
1j01
1tn4
1ix1
1e8y
1yqs
2ica
1m2i
2aza
1v2x
1ax9
1px5
1g9j
1yw7
1c03
2fgi
1s8n
1co8
1jd7
1we2
1d5r
1q4c
1qts
1cry
1oji
3cyh
1oog
1ry0
2blv
1mo3
1yks
1e3z
1ukf
1vfq
1vjx
195l
2q36
1hn0
1g6l
1q2c
1wzc
2g3p
1cc2
1ikt
2fff
1ot8
2fzi
1msj
1wqm
2g5f
1ys9
1zo9
1nd7
1eh1
1acl
1tnj
1qmd
1ud3
1f48
1eyn
1jvx
1dy2
1sf9
1frq
3drc
1kw5
1e7f
1faz
1g0d
1yt7
2efu
1pko
1b23
1kv0
1eca
1i4q
1box
1jwk
1oae
1y1i
2oqu
1z1a
1rb0
1lhm
1fdq
1xov
1n04
1nk7
1a1c
1ddr
1szi
1i9y
2ij2
1wxq
2hck
1dus
1ks5
1wio
1a1v
1w9p
1l8k
1owi
1r2g
1if4
2pal
1ne6
1dmg
1kp4
1rpg
1dgm
2ap3
1bnw
1s1j
1wno
2cv2
1xtp
1vk9
1ua4
1l1z
2ago
2aft
1djb
1vlb
1o8k
1w0o
2esh
1omi
1o3w
1d9y
1wtn
1gwz
2gc8
1iid
2gep
1b07
1mid
1zlt
1uw7
1cb2
1zrb
1jyk
1g5f
1enf
1pbg
1s0b
1qym
4wbc
2uyi
214l
1jnd
5cac
1fkg
1n6a
1l2a
1m47
1cpt
2bxc
1kt7
1epa
2eu3
1be7
1yyy
2a3c
1jef
1t95
1txd
107m
1d8t
142l
1aqh
2gvy
1g0m
1y38
2b8u
1mti
1na7
1c7i
1d7p
1dzm
1o0b
1zbw
1djw
1rr7
1vxf
2lh3
1lph
1cxk
1hu9
1o5z
1v39
1qxw
1fut
2atx
1iuk
1sln
1s38
1fqi
1l51
1cqq
1c4c
1ks9
2dwh
3eug
1pp8
1ueg
3sil
1vc6
2e1r
6gep
1yik
1xp0
1yyg
1fga
2f4i
1q65
2ams
1tcf
1qhw
1okz
1sc7
1v9p
1knm
1b5w
1jta
1j0m
1o2p
9gaa
1i1x
1ljj
1m6u
3pcy
1jln
1c23
1czl
1n00
1x71
1qq9
1ucd
2atj
1lf0
1l28
1w3v
2br0
1zwh
1u2s
1fpr
2fkl
3lyo
1eeh
1gvr
1avp
1fr8
1s7j
184l
1opa
1v9f
6fdr
1g9x
1icp
1jc7
1zcb
2j7z
1qqm
1dfc
5mbn
1qwr
1cfz
1q6v
1p28
1ky3
1snp
1fgy
1q7m
8ico
1uti
1t88
1pfp
1zng
1f76
1b6u
1giq
1ffr
1a2j
1gv8
2imw
1k1i
3gly
1jtn
1nnt
1uhj
1rwc
1xcm
1gj6
2bqf
1gny
1vg8
1j17
1hmk
1vfu
5cyt
1bs9
1e40
1xd6
1af9
7icj
1q6m
2iyq
1h30
1fcn
421p
2pfh
1qcq
1bx6
1fiz
2ycc
1hi2
1z3m
2hoh
2bco
2dt1
1lmq
1bas
2g52
1qfg
1q9c
1r6x
1b6b
2ben
1bn7
103l
1qa7
1m6d
1c3r
1vg1
1n1s
1mbi
1q4b
2ob2
2bp5
1sg9
1i39
2b54
1gml
1ycc
1omp
1aee
2bpc
1jol
1nnj
1e02
1ye8
1au9
2nn1
1qmt
2alr
3ovo
1rrx
2b7r
1ai9
1rw0
135l
2fg1
1ril
2op3
8ame
1fo2
1fwu
1dvo
1sek
1v10
1j4i
1t6e
1bti
2f38
1x6y
1gx5
1lj4
1pzx
1wme
2cix
2q3r
1rkq
2v0m
1tgc
1zfq
4icb
1chg
1raj
1c0e
1qn8
1jvl
1im6
1fq6
1g6x
2j6s
1hmr
1ulv
1xwb
1qjf
1ujk
1ypr
1mac
2cgu
1gzz
1b18
1fan
1gmy
1mlk
2bax
128l
1byo
1lzg
1u5d
1ia4
1o2y
2h5f
1yme
1gxm
1n9o
2rve
1f3e
2h7j
1yft
1o4y
1ohd
1u22
1ctw
2ccp
1zze
1g6c
1pxz
1wbu
2f5y
1w4t
1yoi
1t64
1h5v
1yt0
1zsq
1ccr
1ndf
7icp
1j5y
1o31
1fvg
1ag9
1njf
1nwo
2d2q
2fvv
1lau
1s4e
1io7
2a70
1boq
2oqz
1nln
1gz8
1ifa
5tss
1f5k
1dx9
1xwt
1hbq
1v3z
1iyn
1p4t
1n8u
1oqv
1bt1
2civ
1gol
1ayp
2etn
1qdm
8icf
1sk3
1w66
1p9y
1hk5
1u9x
2by5
1u2z
1aiv
2gdo
1tuc
1pdq
1ncy
1fnf
2czj
1hyp
1jce
1o1z
1a26
1hyf
1cin
1tdo
1ayd
1uvi
1g9c
1wd0
1lsz
1mlr
1iqv
1pe9
1cug
1phf
1p3t
1lpo
120l
1oxj
1mb8
1hkc
1bbz
1ami
1zs2
1w8c
1fiw
1uzw
1zkb
1w8y
1m7x
1u47
8est
2mge
1c02
1uaz
1s03
2a0m
1fx4
1lct
1dfv
1hv5
2hht
1a2b
1owp
1rrl
1jyd
1scn
1im0
1e5o
1wdn
3lpr
1tmn
1igd
1ooj
7icl
1g9g
1bf4
1htj
1usg
2fdi
1es5
1qx2
1exr
1q7r
1w8a
2gtn
1jp9
1l7q
1cte
2ivi
1kax
1oy7
5apr
1e9x
1hms
1fnm
1d1z
1sde
1rki
1nf2
1euq
1g27
1bff
1fk5
3hts
1anc
164l
1s3n
1hku
1cbn
1up9
1iq1
2bis
1z89
4ptd
1e66
1hbg
1g0g
2fpv
2i13
1owd
147l
1s3w
1h9v
1enk
1m8x
1pea
1b7v
1qlg
1hx3
1xui
1fsl
1cii
2iv8
2mgd
1m16
1b1y
1nr0
1xmk
1qpl
1alc
1uuq
1eis
1y5v
1x6n
1nl5
1bqk
1yio
1upx
1ofm
1xzx
1zsw
2g03
1nmk
1oif
1ckj
1pdu
1lar
1dim
1m22
1oag
1chh
2b07
1wmm
1c5t
2dp8
4q21
1w8o
1ksp
2fmu
1e1x
1dxj
1np1
1o7v
1gvk
1ms8
1svn
1y1m
1c6b
1pwl
1mj5
2g4p
1xb6
9ant
1h1x
1etj
1cip
1eb2
1t9n
1qyq
1xm5
1ksf
2bxg
1dde
1n1y
1b54
1b1c
1nhu
2fv8
2cbc
1o4h
2gfa
1m7r
1btl
1ctq
1faa
1d9u
1f32
2etm
1fn8
2evf
1j9m
1t6y
2gfs
1r34
1ywf
2lhm
173l
1yrz
2ffy
1hqz
1a4v
1ohc
1pju
1rtg
1nqh
2nlr
187l
1ex9
1aue
1j11
2c79
1sk9
1ke3
1c25
1mk0
1jgj
1jxo
2b0v
1d7h
2b8e
1gsk
1b9j
1ug3
1el8
1byp
1dpx
1si1
1zlb
1jrl
1tq3
1gx6
1p0x
1vqr
1a4m
2bk0
1dzk
1a7d
1lyf
1jf8
1aa4
2a0c
2f8s
1yfh
2uwd
1bc2
1ga1
7gsp
1z3d
2ghh
1wmf
1bx8
1eq6
1wms
1lsp
2ces
1lpp
1qn5
2mgi
1mi0
1nnh
1gxu
1plk
1th0
1w6k
2lpr
2hbg
2fx3
1n7n
1g3z
1d0e
1hfy
1bka
1h6h
2bp2
2fmz
1vxg
1bck
1jxm
1x83
1xoz
1m7j
1rx4
1q9j
1mqo
1tqo
1bje
1irk
1uyh
1c5f
1ac8
2id4
1f2x
1qgi
2a5j
7icv
1qy2
1r0q
2id8
1xki
1u8a
2asm
2bxz
1qpv
1mdf
1mk9
1o87
2c2c
1jl7
1fjm
1pa7
2nof
1q1r
1cwc
1jbe
1rno
1uhk
2ktq
1ra3
1mgw
1o5u
1ifc
1qt7
1row
1aeq
2fu0
1c85
1f2c
1een
1c3i
1qam
2hz1
1n29
4apr
1wod
1ozq
1kf3
2fwr
1qnt
1ez8
1o5c
1dtj
1eft
1qob
1txl
1q8a
2v1k
1gxn
1dp9
1qfj
1ain
1b5x
1hi5
2ig0
1ktg
2gs2
1li0
2hch
1hl0
1ljn
1g0p
3thi
1b6i
1oap
9rnt
1k1q
1qss
1ofc
1g2d
2og8
1qd6
2f5q
1cwr
1w74
1obr
1ucj
1r8l
2abh
1fq8
2flk
1har
1pwd
1mh3
2e1e
1xip
3ame
1v7t
1zly
1hm2
1fkx
2cj4
1ndr
1wdu
1c9j
1jyj
1t40
1e0c
1jbs
1c4f
8rsa
4cgt
2oth
1jtf
1o2k
1j7b
2cnz
1olc
2h4j
2i6g
2etd
1tly
1pt6
1p13
1rjp
1p3c
1gbk
1j0y
2bb7
2hb7
1ob3
1lqf
1pk4
1rov
1lv5
1pry
2ucz
1q3i
8pch
1fob
3gsp
1zg4
2lh5
1kc2
1qdd
1o4r
2dmr
1vfy
1kna
1gi0
1mwm
2baj
1f5b
1l86
1v0v
1b0e
2j7e
1qtr
1fo3
1fqw
1v0a
1goo
1jg9
1je6
1cuw
1b8l
1cpu
1lb4
1gb3
1yjb
1euj
1cdl
1hzf
1qiz
1yl1
1f00
1s16
1oeo
1u1q
1a32
9icp
1lmc
1bnu
1y2j
2msj
1w03
1irn
1ewx
1djt
1aow
3c2c
1hh8
1c5y
1seu
1snc
1ufa
1i4r
2fla
1nfz
2cym
1okn
1u3c
1adw
1e5h
1dpp
1fah
2gke
1lz2
1dy6
1wad
131l
1sdq
1jwg
1rtb
2cbj
1g5n
1dj5
1kxw
1l1n
1lbf
2go7
3hoh
1wdq
1xyy
1p02
1v2p
1q4q
1w2u
1v0h
1t8g
1ngd
2ng1
8tli
1tje
2oh0
1h98
2c4o
1chn
1y1f
1w9w
2l78
1cud
1ng1
1elm
1eh4
1jid
1j9b
1vyz
2pf2
2gg2
1loy
1ot5
3vsb
1n42
2iw0
1ogo
2bbf
1gjc
1yt1
1n6c
1e7z
1npz
1fna
2at6
1l03
1nsg
1j54
1x7f
1hlq
1usn
2g1l
1tps
1w26
1cgx
1eqj
1swy
1sh2
1clp
1a48
1cje
1xej
1tld
1z6f
1kge
1b2k
1sqc
1qk0
1ch1
1j7x
1qtv
2ggm
1vsr
1hzo
1tt2
2bgd
1rw3
1n6y
1bgi
1utk
1qd5
1ii9
1oj8
1d6o
1v5c
2gmf
1iv7
1opk
2pfq
1l7c
2h1d
1fml
1bgt
1ipc
1qsn
1ia7
2fog
1quo
1fic
1djz
1l91
1nmt
1oa4
2c8s
2jav
1xj7
2fys
1waj
1p0q
4cel
1cpd
2af9
2ran
9icg
1h4d
1tjy
1ge1
2euw
1hp4
1b0d
2isi
1gbl
1a3s
1bk0
1h7l
1d0l
1yqr
1gf3
2nob
1gm4
1hxg
1obn
1gjn
1bej
8cpa
1cdz
1thl
1cx6
1cpj
1tlz
2blz
163l
1ljm
2f0z
1o34
1gwa
1cf0
1cwm
1vgn
7lyz
1bcz
1udw
1ikp
1xos
1crm
1kt4
1pmp
1n6l
1geb
1b89
2d4i
1i9p
1lh6
1ss9
1wqn
1xcw
1rq5
1ilz
1ee6
1lze
1zpw
1pph
2g5n
1ozv
1g3d
1thw
1h4n
1cy4
5est
3cox
1q1f
1yf4
1mlm
1v9t
2spl
1p31
1jvy
1yrv
1htz
1rda
1cgf
2cm3
1szw
1klx
1dcq
1b68
2f7x
1i77
7acn
1uc0
1b3h
1gyc
1opb
2c03
1hxa
1c93
1o65
5cp4
1o2u
1uvn
1q42
1qfc
1ks8
4tmy
1rjx
2ff7
1fxa
1ilh
1rbn
2asb
1h2j
1bk9
3pgk
1ovj
1jsf
1tae
1kni
1ouj
1rlm
1xc6
1vdq
1dye
1oia
2b65
1rnh
1mrh
1z5z
2anz
1tva
1g06
1t77
242l
2end
1cnc
1tbf
1h5d
1ctm
2bdm
1iop
2nub
1s3m
1vip
2fou
1g37
1bj9
2gb0
1tqd
3nuc
1ltu
1uwn
3geo
1t85
1by7
1nu2
1h7u
1pll
1t63
1uqz
2cxg
1ois
2it5
1c61
1ded
1n06
1m51
1rmo
1e8w
1hf8
1n4d
1jeu
2c7o
1qua
2mgm
1aef
1txu
1nph
1oio
1spr
2fcp
1gln
1t7a
1pip
1ql4
1fbz
1xt0
2a8z
1i2w
1ow4
1iwl
254l
1uue
1ehb
1jbr
1xtn
1pxk
2v1g
1ts9
191l
2a3f
1g33
1c5k
1rjg
1tjl
1ov8
2f12
1fsr
1ukh
1zqm
2fez
1nep
2jak
1uwc
1yge
5azu
1k24
1jj9
1qkq
106m
2myd
1pyl
1o2r
2bqb
1h44
1ahn
1k7y
1j2f
2er6
1lr7
1kej
2nqg
2d3l
1mij
1zqi
2aou
1mwd
1vbr
1b7r
1bmc
1rut
240l
1mvx
1agj
1os0
1sub
1qan
2iki
1qzn
1gj9
1phm
1o16
1ooc
1c8y
1dul
3rnt
1dsb
1wkw
1dot
1xzj
1o46
1ymu
1bza
1hen
2ih8
1czh
1tez
1ypn
1ioz
1p6f
1pz4
1ckc
1oie
1vfd
1df7
1gia
2d2s
1i7d
1xpt
1aq1
221p
1jio
1h83
1v4y
1ig5
1ial
1h76
1bli
2h4f
1iwz
2ohk
109m
1r55
1yqy
1sfh
1e7o
1wxh
1a8t
1gnd
1x1r
1bu8
1czo
1jpj
1kaf
1ugn
1f4v
233l
1lps
1tke
1lza
1dpy
2meb
1t67
1rrg
1kob
1wr5
1hrh
1qsr
1lwb
1ua3
2had
1jnu
1byb
2cro
1zfp
1r5g
1qnj
1d3k
1ksc
1eie
6lpr
1k4m
1fy9
1fe3
1ta2
1qtf
1t49
6cel
4cyh
1p56
1zcm
1ezk
1ez9
4erk
1xhc
1ud4
1yjk
1u0b
1pq7
1t29
4gcr
1hve
1uvr
1cm2
5tnc
2fmp
1d2w
1qf9
2ghk
1rjb
1t27
1a25
1xm6
1c6t
1t2h
1gi5
1dqz
1ke4
1exw
1ijr
2a7b
1jn4
1d5c
1phe
1e6k
1lkr
1m2h
1hse
2hpd
1br9
1azu
1xow
1cvz
1o0n
1bh2
1k6i
1rk5
1xqz
1elf
1fnl
2rkm
2nmo
1ef0
1whp
1kwf
1s7d
1ycb
4aop
2eif
1jjv
1v33
2cgx
1bfa
2b9e
1ceo
1z8a
1yxw
1qkc
1qo2
1rh0
1maa
1ndu
1hfp
1nyk
1r8m
1q1y
1lg6
1sxy
1n7q
1rap
1cif
1dkd
1k4w
2hhs
1n5o
1hdk
7icm
1q2q
1bn3
1bm0
9ict
1upw
1m4h
1wma
2ffh
1epy
1pub
2ow2
1vr8
2f1g
2bup
2cwi
1yir
1dp8
1vp9
1jkp
1uym
1s2m
1nqc
1fla
1vfg
1p5c
1v3k
1sxk
1fyx
1xei
6paz
1gfg
1npp
1fsi
2iw1
1ccc
1rxt
2f3f
1h63
2exl
1d4t
2fri
1ymb
1io8
1r2h
2g0w
1ij6
1kb3
1nwl
2c6m
1p3u
2r1r
2j78
2dpm
1fot
1w83
8ice
1wop
1ovt
1hur
1e69
1ahr
1g62
2q4q
1psz
1mmn
1ehn
1fx1
2cdv
1r26
1ql9
1o83
2d0u
1r1p
1j0p
1s39
2d98
1vcd
1ob0
1c8t
1ibq
1o03
1b9o
1hww
1as3
2afx
1es2
1o4e
1o2h
1j8s
2otv
1cv7
1knr
1aq2
1tk2
1t3y
2ax6
1mlu
1h8k
1tca
2iv2
1lru
1jc1
123l
2ifb
2guf
1kjw
1ej3
1lic
1luf
1hxn
1eko
2gfd
1klk
1i1w
1zvx
1bky
16pk
1lyz
1t38
1fl9
1o5r
1t6h
1g93
1x8m
1ucg
2bxi
2hvh
1fgs
1h82
1ede
4ccx
1n4h
1u0y
1nd1
1olm
1lgw
1cmw
1n84
1i7p
2hmb
1o0e
1f1j
1su9
1ccl
1h6y
1uxo
1inc
1sq9
1agi
1ybm
2bxd
1c7s
1wsd
2dqv
1d4c
2mgl
1p7p
2q40
2bdp
1m1z
1hee
1l57
1ndw
1god
1tw1
1c3p
2tgt
1fvr
1n8v
1jl3
1kk9
1wzv
1gw1
3mht
2dc8
1egn
1fo8
9ick
1rcj
2h23
1lr0
1jfc
1p5s
260l
1jp6
1xqg
2bqm
2cve
1v4p
1acf
1h5k
1t69
1gzk
1w1a
1cxe
1n35
1vxb
1gn9
1gcy
1uid
1f0n
1m6k
1awr
1lop
1hkp
2q3q
1ffq
1gjr
1e7b
2aj2
1afk
1up5
1qb9
1dvn
1c74
1ojz
2hee
1dew
1dj1
1t6z
2iyu
1rf7
1h9q
1td6
1pad
1ngn
2fh2
1g13
2p1d
1vlw
1kck
2im0
1ktv
1t4q
2drw
1rx5
1tad
1bvz
1qci
1jai
1mbl
1q35
1ac5
1v8j
1rmz
1tcs
1lds
2fct
1o0t
1jby
1qg0
1ey9
1pd1
1fh9
1k63
2h3l
1fcg
1bnm
1cvl
1r0d
1rgu
1ri2
1icq
1fr4
1qs1
1mar
1l6p
2hxm
1le7
1gvg
1b51
1w3c
2j18
1qjw
1p2l
1goq
2foy
1iev
1s0f
1q8z
1z3i
1kf7
1a44
2blw
2ren
1fmo
1opl
2g5w
1abo
2i6a
1xdq
1nbp
1m1u
2cua
1r9g
1q24
1tp6
1xvl
9icb
1waw
2ima
1yc4
2q3u
2bdl
1jpd
172l
1eom
2abe
1oev
1hxd
1u32
1qji
1i5n
1aem
1qz0
1raz
1ru1
125l
1si7
1xnc
1hpb
1y3n
1o3b
1mdb
1pm5
2fob
1l2f
2isf
1hcv
1oxe
1mky
1e39
1su4
1i60
2bw9
1oej
2gol
2b7s
2euz
2h1u
1dyq
1mrq
1uih
2dhe
2fa7
1qru
1mtj
150l
1el1
1s69
1sf3
110m
1i9a
1njs
1bpi
1mw1
1fhv
1ctz
1h0p
1i7k
1h08
1pz8
1kkt
1h9z
1y81
1fw3
1sv9
1dry
1dq3
2fol
1b0i
1o08
1f5l
1yqm
2fn4
2eso
2o0p
2gmj
1icx
1mlj
2fqf
1ah0
1v8x
2nnq
1mup
1gb6
1gok
2cy3
1cf5
1ok0
1tpy
1js2
2fcf
1zq5
1lwk
2fe6
9rsa
1mlq
1hu3
1kv9
1c8x
1cuv
1bfp
1cdm
2ftd
1nst
1yam
1wb0
1fvh
2ixr
2esl
1hch
2hdq
2not
2cfe
1mgp
151l
1wlz
1ftc
2esc
1i04
1wg0
1f24
1sbt
1i9s
4pcy
2ah5
1kg6
1j02
1bem
1flj
1nhx
1xtq
1e8x
1evs
2ivz
1dji
2cbe
1awq
1bv3
1w9h
1o2z
1dm1
1hjj
1s2c
2ccq
1sh6
2oqn
1nga
171l
1wlj
1jdd
1ot2
112l
2hl6
1sqg
1lh1
1e82
1dbg
1fsw
1n9n
1m20
1stn
1vli
1epn
1b38
1pbh
1ymk
1s84
1ym9
2hw4
1wd1
1xzo
1dmr
1f65
1cbr
1hjt
1wf3
1e3o
1hea
1sn7
1eg4
1imv
2fyt
1ea5
1w9x
1qmu
1m14
1pch
1j4j
1cb8
2fwg
1ghr
1ewp
2h2e
2znc
7pti
1bu4
2a5s
1mqa
1z13
1s46
1m7a
1lij
1o13
1jj6
1kgs
2g3k
2gsp
9ame
1m4w
2ohp
1g59
2g8i
1b58
1qcp
1byw
1bik
1at6
1uu3
1ube
1k1l
1bhz
1uar
1lwt
2bmw
2f23
1f9u
2aam
2fl2
2g4y
1ein
1a2m
1oij
1lji
1iwk
1yc5
2lyo
1dkm
1e3x
1uae
1snm
1k6x
1q3c
9msi
1r0j
2aak
1gf8
1jiv
1mrj
1aac
1tui
1kyd
1hh7
1x6x
1u3g
1o3x
1a1h
1lqa
1h86
1a35
4tf4
1aqi
1top
1d3g
8icz
1fm4
1ydb
1lr4
1ju2
6ccp
1ena
8icn
1wn9
1vjw
1sw4
1cw0
1va5
1qme
1m4a
1cu5
2fi1
1o2o
1t1l
1zu8
1ko9
1yil
2er9
1gr2
1rxp
1teu
1rtp
2h6m
1t94
2ihl
1xsn
1r2d
2man
2exb
1wk9
2eu2
2dyx
2b6h
7cpp
1ckh
2fwh
1w87
1sfi
1nwp
2cj6
1gky
1dnk
1ox4
1rv9
1nui
1cv0
1t4j
1cl6
1cwy
1ceb
1jrx
1ppw
1q4d
1ved
9icu
1gfy
2j13
1aox
2c2t
1lq2
1dt4
1c1q
1t2l
1mn8
1her
1t4w
1zjm
1veo
2d91
1npm
1bxv
1b3k
1tp3
2erc
1iv8
1fbs
1ja1
1moo
1elr
1okq
2ft9
1gv2
2cm6
1juq
2uag
1v79
1suo
1wdr
1j51
1tf5
2frz
1q45
2gcd
1vbs
2b52
1dyb
1obh
1wk2
1zqv
1wei
1k53
1ulw
1f9h
1kbk
1bx7
1pxl
2i3i
1r3e
1unk
1nz7
2cxv
2b72
2iq0
1vnc
1uxz
1gir
1eow
1ka0
1f0u
1cnh
2c60
2asl
1jer
3pal
1j87
1c2g
1p93
1l18
1l45
1c68
1c6p
1zgi
1cgu
1aes
1lsd
2c7r
1cvc
1q1c
1o79
1cnw
1qff
1fzd
1iu4
1m4c
2bhy
1re7
2b29
1mnp
1af3
1iyq
1oe5
2d10
1iem
1o37
1snx
1b2c
1wka
1ti7
1l92
1k82
1h62
1vyd
1gog
1jg2
1d4z
1lh7
1uhi
2iyr
2c04
1ojo
1ump
1zat
1cve
1stg
1oj1
1aex
1fya
1mav
1z3l
1bx0
220l
1up2
1c43
1ej4
1af4
2fna
2har
1uge
2pad
1m7b
1rf4
2ggc
1xs5
1mba
1u9l
1t76
1gj8
1kt3
1bs7
1tkh
2pfn
1ffb
1g40
1ka1
1opc
1yxl
1rgl
1ks7
2bqc
256l
1j9g
1kr5
2cxf
1bn6
1c3f
1acj
1lqy
1ovk
1awp
2aim
1nop
1hfc
258l
1k07
1gct
1g55
1jev
1zni
1jtm
1zby
1v9e
2afo
1gzn
1hz9
1wpc
1uyp
1k30
1qqk
1lr6
1uvo
1jr2
1cp5
1k8q
2ame
1cv6
1jt5
1l26
1uif
1gze
1l02
1o3f
1s36
1r6c
1f5n
2ow1
1qf6
1g0x
1blh
2f4g
1r1q
1j78
1kou
1iwo
1q8i
2fkb
1k1y
1caz
1gns
1cyi
2q4m
2bal
1i1z
1ox5
1vl9
1gvs
1jir
1o2n
1ta0
1wcz
1fp8
1x0m
2etj
1cqw
1i1b
1kjz
1mdn
1nkr
1r64
2nw4
5p21
2act
1v04
1hlb
1p46
1ups
1f2k
1ulm
1ong
2px1
2ftb
2hnc
1fda
1f0i
1v7a
1qqy
1xix
1lj3
2dv0
1t86
1mbs
1yrd
1in0
2bxv
1mkw
2paw
8icq
2aox
1cmj
1kvo
1iep
2g2x
1cwe
1shg
1sy1
1gfh
1g4m
1fr1
1eok
1rwg
1gaj
2v1h
2ofj
1hdu
1ebc
1aye
1yzm
1lah
1gc7
1ip1
1ndz
1sup
1ro6
1a5i
1fgh
2dy5
1zwn
1xkk
1h84
2myc
250l
1ky7
1dt3
2bwc
1h61
1sx6
1st9
2cxx
1gtt
1enm
1t2o
223l
1gku
1dy5
1cot
1afu
1hsk
1kwq
3sxl
1jlm
1nco
1s21
1q9s
1nit
2oxu
1si6
2gim
1m5v
1eh5
2dt3
1rrv
1t5y
2czw
2f1b
1sdb
2cx1
1ccu
1q6c
1wos
1fkd
1j1s
2nt1
1hrm
2h3p
1w2o
1mpw
1yp6
1me6
1n97
1vj7
1o3o
1fqa
1wfb
1s6h
1zhz
2g93
2gu4
1vma
2b4w
1k4k
1m5i
1gik
2erf
1ehc
1nty
1dpo
1rx2
1lj0
1m1d
1esl
1org
1ms0
1t8f
2ygs
1rwr
1w17
1lz5
1j9w
1cux
1h11
9icv
1pkr
7rxn
1iob
141l
3np1
1bqs
8ich
1f26
1g12
1mg4
1yiw
1hk4
1dk7
1bqi
1yja
1g4t
1tkj
1tjx
2dhf
2bct
1apm
1mpd
1r78
1qr0
2q4b
2o1p
1mdw
1tdz
1j1a
1c6j
1a06
2i0h
1vkw
2hrx
1dza
1iq7
1kw4
1dw2
1esz
1ohk
1hyl
2cd2
1c0c
1y65
201l
2fe5
1efd
1ghs
1xqd
1lsx
1ce5
1p06
1lva
1rc6
1b0v
1ccg
1sl9
1rsm
2br1
1amy
122l
1udx
2pyr
2a2n
1k4v
2eie
1igv
1gh2
1erq
1d5e
1h3c
2fvd
1vqz
1pag
1ccb
1hfq
1huo
1phr
1yog
1k7q
1poc
2an5
1nwm
2alp
1j19
2ciz
3lkf
1a6m
1i5q
1w8m
7icr
1zl7
1szn
1cua
1vl5
2imc
1oxd
7cpa
1yeb
1s8e
1rbz
1pjm
1x1p
1thf
1ugi
1kx9
1he2
1vxr
1lii
1p4d
1xmc
9icc
1izp
1zkr
1m1r
1dz4
1zfk
1kmt
239l
1cwn
7cel
1dkw
1ngi
2ca6
3tgl
1ke9
1i8o
2a6w
1a2a
1kdr
2by1
1v15
2g4z
1lsn
1r5n
1im8
1yfj
1s83
1fmk
3lz2
1git
2of4
1o5b
2yfp
1kw7
1hhs
1p7t
1wkd
1i4g
2cng
1c7t
2cm8
1l42
2ull
1l1t
1h1d
1drj
1t80
1znb
1zyj
3znc
1pez
2auz
1fjv
1u5u
1jv0
1bxx
1ovb
1l97
1us4
1py5
1qkw
1gs9
1kct
1k9z
1i20
1v3i
1jqf
1aen
1c2l
1s3u
1zj3
2bqn
1o0x
1nh3
1zdm
2h4n
1w6w
1t1u
1bin
2c3l
9ici
1drm
1uza
1rgp
1jqh
2bnh
1elw
1z5r
1uxx
1oim
2cj0
1gem
1tr7
1c69
1sv6
2uvr
1os6
1nb7
7icn
1deu
2dg1
7tln
1kxe
1p0d
1bdg
1xfa
1gqs
1zqu
1f2y
102m
1wbt
1pq0
1dxk
1gft
1jqz
1bmk
1xg8
2nvd
1vah
2g4v
1uoo
1lf8
1toa
2bm1
1cfy
1f6o
1qkb
1k0e
1mx3
1iqq
1rbh
1lm3
1uks
2ag2
190l
8icx
1l0i
1h9o
1zxu
1od8
2axi
1qok
1qy3
1vc4
1lyj
1ln3
2hs4
2oj3
1wb1
2f9f
1il5
1gi7
1ulx
1tlo
1frk
1aaj
1ahc
8ca2
1ltm
1ah7
1iei
1qi5
1snu
1bap
2jhv
2bzz
1zhv
1agw
2bit
1o0i
1rz4
1q31
2p2i
1yvd
2yvc
2hpz
1p3r
2g3r
1dt2
1esu
1vds
1aod
1dil
1gf5
2ctb
1g8o
1z8o
2fne
1cke
1qva
1pb9
1uci
1att
1t14
1bzj
111m
1c8q
2b8n
1fkn
1r1j
2asn
2bxm
1keb
1diw
1m4z
1lhi
1nzl
1mmg
1sqf
1v9k
1t43
1k35
1yvr
1zur
1b24
1vjr
2bmi
1ea6
1zin
2f6w
1uie
1p14
1va4
1a2g
2fnx
1ch7
1pye
1l1y
1pme
1t3w
1qzy
1hes
1acc
1oyo
1u18
1s5s
1z4i
1a53
1zsb
9icr
1tzq
1p3d
1c10
2apj
1cz1
1m03
1rl6
2a7l
2cfp
1is9
1a85
1lwy
1sbc
1pda
1q1u
3aop
1l3w
1yvi
5i1b
1b7l
2q3o
1cj7
5eug
1ytl
2j0r
1psj
1euy
2blp
1ms9
2ukd
2agq
1ir7
1frx
1g69
1svw
1meg
1km8
1h03
2hed
1o2j
1ne4
1ocq
1if5
1bnk
1ovz
1xyh
1acv
1u8u
2kzm
1nm9
1og2
1myi
1v51
1w05
1uu8
261l
1yer
153l
1sav
1axn
2eu7
1mxt
1kgx
2alw
118l
1nli
1owy
1cal
1cuo
1kxo
1j6u
1mhx
1and
1qcg
1o3y
1epu
1hjc
1ivn
1e67
1ud5
4paz
1d3l
7ins
1mmr
1cjm
1g38
1o8h
1i6q
2h2j
2ptn
1wcq
1db2
1i2a
2cny
1tpk
1g9h
2es2
1vfk
2bhj
1mlw
1ojp
2gh2
1g71
1ptf
2bli
2abb
2hhq
1s6f
1wdi
2nv0
1w9o
1pcj
1g1h
1b8r
1kp9
1nhv
1kv1
1nud
1khp
1n10
1r33
1aq7
2dcb
5gal
2fd7
2cet
1o3k
1l73
1n44
1xvo
1dck
2g5v
133l
1e1k
1t8b
1trq
1rao
1ip5
1g7r
1oof
1scd
1csp
2hvm
1u45
1xgm
1mrv
1sdi
1crb
1k6a
1si0
2bf0
1ppp
1qgf
1zs7
1d6w
2fh4
1rpm
1jzj
1s73
1xu4
2euo
2nul
2mat
1xfj
1dkn
2gwk
2f35
1v0y
2i6z
1m8e
1ix3
1bpd
1cnm
1rn1
1ilr
1mhq
1ik3
2hbm
1f94
1uia
1khb
1r3d
1fn7
1seg
2fum
1l08
1lma
2al6
1oes
1bxq
1n9x
1fw4
1cnr
1no6
1z67
1gsz
1kqr
1z2m
2gg5
2a0n
1rzc
1es4
3rap
1wxe
2azu
2ah4
1rbs
1i9d
1utc
1pmh
1peg
6cpa
1b0l
1guu
9lpr
1tzt
1dnp
1ca2
2gdm
1jzw
1q8h
2bwa
1ioq
1v7y
1a2l
1o4m
1xio
1ign
1sw5
1tze
1rlg
1eke
1uei
2cdt
1ro2
2e22
2faz
1gvx
1pnc
3lym
1b5y
1aeg
2dl2
2aqd
1jtc
1tqw
1u49
1gzy
1rp1
1eau
1pwc
1vcl
1akt
1no3
1ljl
1d1m
1fr6
1txo
1w3k
1hpm
4bu4
1ntf
178l
1jsz
1au3
1lr3
1pjn
1j3e
2ai4
1erx
2atl
1s0n
1iwj
1pww
1i90
1uas
2cpk
132l
1wfx
1q97
1gbo
1dg7
1nv9
1rmp
1qdr
1ido
1p2y
1hi4
1g6i
1cbx
1uf9
1e0v
1g0k
1dtg
1k5b
1huh
2a3a
1m78
1ln8
1smj
1j8a
1apv
1qh6
1z12
2j7b
1jiu
2atz
2jef
1f5c
1ros
1rtq
1nk0
1kr0
1vom
1o43
1dic
1btp
1xvx
1kdw
1p2r
1vyg
1xjv
1un5
1dtz
1g0y
1gnp
2bd2
1qqh
2oe4
1jx0
1lhk
1kvy
1c84
1qb1
2j47
1ca6
1cqp
1w1s
1i1o
1d1u
2ejn
2brm
2g1k
1ur4
1q6f
1x9y
1lqj
1uha
1yzf
2inz
2im8
1he5
1h45
1kh8
1h07
1fdo
1vrx
2iys
1z3c
2e3a
2b53
1rep
1xk1
2cj5
1fva
1jxj
1gbf
1rne
155c
1jt1
1h5c
126l
2bqu
1rx7
1bud
1na5
1bs6
1x8u
1o2w
1ffy
1bva
2v1e
1aba
228l
1nat
1ft3
1ffe
1n3w
1iqu
1ttz
1h2z
1a0k
1r6v
1kdo
1f0v
1sc0
1ziu
1tcm
1yfr
1ga4
1xaf
2a14
1ls1
2bqh
1rjf
1ky1
259l
1xuf
1q85
1bwj
1qwu
2hv7
2hbb
1qnb
1z3t
1opd
4cln
5eat
1jc9
1t4f
2b6w
1xpx
2ovz
1uyc
1rfs
1i8z
1kk1
2duv
1i1i
1qt4
1oue
1gpp
1d1b
1qbn
2bsp
2bu3
1qr3
1gis
1ds4
1gz2
3pte
1hl1
1bqb
1y2h
1wm1
1ra6
1u2x
7ca2
1rhb
1azm
1xq3
2bc2
1ju3
2ccr
2gvw
1bph
1t79
1tsf
1wu5
1pw6
1i6s
1bix
1ruv
1yt2
1sgl
1eu1
2b0q
1q9e
1cus
1ri4
1uh2
1huz
1uy0
2bxx
1k98
1ia6
1om1
2pyc
2jfg
1avs
1abn
1pod
1gx3
2f08
1u3d
3lzm
2oz5
1mtk
1eol
1z26
1nl2
4znb
1zce
1g9a
2fyp
2fwy
1p8l
1dt9
2np1
2f14
1ae4
1p01
1ror
2hmy
2fgg
1nvq
2bwf
5aop
1bke
8icc
1a2n
1lz6
1fcy
1kf4
1dr9
1z53
2b25
1r1c
2bsw
1bl0
1k5v
4ovw
1j1g
1myz
1cko
1fcp
1qjq
1lsq
1fmj
1tw5
1xch
1b1h
2myb
1tj3
1qy5
2b3x
1uk0
1b13
1naf
1lqx
1u5q
1yc1
1sli
1fqt
1r5o
1f4p
2ila
1ag0
1ugf
1ray
1cvr
1aru
2oih
1sbq
1mb1
2fap
1x11
1lpi
1ux8
1k46
1wky
1fnd
1g87
1jnk
1zoh
1rys
1r4b
6cp4
1p6y
1qnp
2cc1
1ceg
1t8k
1wq5
1khy
1cbq
1a0i
1o33
1pc4
1mrg
1fxl
2rnf
1cty
1m5t
1yp7
1vyr
1o9g
1ppi
1l37
1n3c
2hk5
1v5d
2gew
2cwy
1kgd
1n1x
1cil
1svh
1i37
1e6e
2czl
2mgg
1ksk
1n28
1uzp
1how
1pvl
1oot
1mfw
2pmj
2alt
1di5
1zqy
1c91
1tk4
1vc8
1st6
1n7o
1vpr
1iyl
1who
1law
2hvn
1ofj
1og1
1csw
1hyq
2ans
1ciu
1thm
1xqr
1l9k
1gxa
2dso
1ngb
2by3
8ict
1fqf
4pti
1b7p
1snq
6atj
1pdn
1i3z
1xxp
1p3v
1xza
1llb
1x6p
1e5z
1w1r
1tg7
183l
1jy5
140l
1mwk
2ou8
1pq5
1qut
1p0v
1qhz
2f32
1xo7
1hv7
1nm8
1b1i
1mvu
1wse
2bjs
1bm8
1jka
5pcy
2fhr
1duo
1xzg
1lib
2ins
1z6i
1ci8
1l56
1eqc
1f7s
1ypb
1xz6
1bb9
3mat
1p7j
2cnv
1e9v
1iuh
1s4r
1q3h
2mbr
1w2f
1q36
1ow1
2oc2
2dwj
1ggv
1wp0
1tem
2j9t
1o7f
1qy0
1ri1
1n07
1o4f
2bhf
1b32
1jva
1pv5
1flq
2evk
1b05
1qiq
1e60
1cue
1i3a
1dbh
1yle
1iac
2a3h
1sxp
1yds
1fn6
1fc6
1euu
2cho
2am5
2rbi
1o8i
1cpm
1zj2
1pvt
1v2o
1pig
1i6i
1z6s
1p15
1iyp
1aql
1ca1
1z4n
1fgr
2pk4
2clt
2es7
1syd
1dsn
1kzm
1kei
3tf4
2oaz
1mbo
1ujm
1dre
2hv5
115l
1mu7
1gmx
1s0e
1rnb
1ixg
1l5u
3pbh
1h39
1dyj
1hst
1n6o
2ano
1tu4
3cao
236l
1tjr
1l3v
4lym
1qaq
1f46
1c66
1jny
1pk5
2fcs
1b3e
1k6j
2mgk
1a0p
1c2a
4fx2
1gb7
2brt
1mja
1jqu
1uy2
1uor
1llp
2fh1
1ls6
1vpv
1ysz
1lrz
1so0
1wt3
1p5t
1yzy
1h2x
4cpp
1l7o
1l2l
1l0f
1c1n
1sv3
2uvw
1sqa
1vap
2c2e
2edc
1l10
1ha3
1ukz
2c5y
1l81
1oiv
1by3
1b7u
1dcc
1pa1
3pyp
1ac4
1ush
1kpi
1eug
3cgt
1e7e
1mss
1ajj
1rez
1se2
238l
3uag
1vns
1cy9
2c7p
1jah
1xpo
1qfm
2a7v
1b3z
1dqy
1qu0
1m3j
1h4g
1ikg
2fkf
1dc9
1gsw
1k0r
1tla
1oxs
1utn
1l60
1bg2
1gbi
2fup
1iz6
2d7s
1znw
1jk3
1wv3
1mz0
1s1p
1n4v
1pmv
1day
2fms
#Dimer
1b0g
1sa4
1zhb
1zhb
1zhb
1pc8
1suq
1gm7
1e9h
3btf
1pnk
1nmd
1wbz
1gua
1krl
1sgn
1smp
1p2m
1tx4
2btf
1kzo
1ubr
1tfx
1to2
1oiu
3pro
1qbk
1jql
1cg9
2fun
1d3d
1n3n
1n3n
1n3n
1rt5
1uw4
1i7t
1euv
1r8s
1klj
1bqq
1oqo
1ce6
1lw0
1ft2
1ppf
1a9e
1nhe
1qr1
1zhi
1ph7
1cso
1ksn
1t0j
2ajf
1fma
1gzq
1fr2
1w0w
1he8
1r6o
1x81
2g9x
1jsm
2bvo
1pvh
1fc2
1wuk
1f2s
1ubh
1afq
1mbu
1hx1
1h4l
1mz8
1co7
1o6s
1nf3
1us7
1xcg
1s63
1n4s
1n4s
1n4s
1n4s
1n4s
1hvu
1hvu
1hvu
1to1
1olx
1fg2
1fg2
1fg2
1cc1
1fm0
1esv
1or0
3btg
1zbd
1b2s
1b2s
1iar
1jk9
2bvp
1f5r
1bii
2bmg
2c5v
1brc
1s1q
1vad
1xh3
1onq
1i8l
1tec
3btq
1tfm
1p22
1ugp
1t6v
1ezq
2dbu
1eqy
1tk0
1i1y
1xhm
1ksg
1fm2
1ghd
1w8b
1t08
1ku6
1mbx
2ysu
1uzx
2fpg
1sks
1r8o
1fzm
1jso
1o5e
1p2q
1i1a
1uea
2c5p
1bi3
1zc4
1ffs
1jto
1ije
1uxs
2bkz
1h2t
1ab9
1u8c
1mhc
1vg9
1vg9
1vg9
1dn1
1c1b
1h2r
1xew
1n4p
1n4p
1n4p
1n4p
1n4p
1k7d
1kzg
2nz8
2cz6
2bck
2sni
1or7
2iy5
1t1z
1fkp
2nu4
1c9p
1xzp
1nez
1oxb
3hla
1b2u
1b2u
1sge
1fq1
1g73
1kjm
1sk6
1sk6
1p5e
1hpz
1tpa
1ft1
1mee
1okv
1doa
2a5t
2b59
1hlu
1jpw
1jpw
1tny
1tny
1tny
1tny
1tny
1kz7
1ol2
2pka
1c0u
1jtt
1ph9
1m10
1tkx
1zyq
1usu
1sp4
1wui
1fvv
2c35
2c35
2c35
1grn
1yvb
1nb3
1nb3
1nb3
1dva
1bzq
1bzq
1bzq
1nfu
1tkd
1ni1
1ddh
7api
1gc1
1g2l
1fle
3tgj
1ii8
2a1u
1jhf
1wby
1h1r
1lyw
1lyw
1lyw
1f2t
1kjv
1duz
1lwe
1tn7
2boh
1t0h
1b27
1b27
1p5v
1ngm
1ngm
1ngm
1sbn
1ubk
1tvb
1t1w
1emv
1cgi
1h6k
1h6k
2j38
1u0s
3btt
1ikw
1ol1
1mcv
1cpb
2fyy
2clz
1a1n
1y01
1kxq
1kxq
1kxq
1lb1
1lb1
1lb1
4tpi
1ogt
2ptc
1jdh
1r27
1tm7
1dlo
2pcb
1ds6
1ava
3hvt
1p2i
1xt9
1jtg
1tnu
1tnu
1tnu
1tnu
1tnu
1cd1
1lqv
1kvd
1g0v
1c0t
1iqe
1mvf
1gxd
3fap
2a83
2fp4
1yag
1a6z
1g3t
1fax
1fcd
1g8j
1jbu
3btk
1s7x
1s7x
1s7x
1zsd
1n5a
1n5a
1n5a
1stf
1tmc
1g2m
2i40
1cp9
1hwm
1buh
1lw2
1jgd
1a0o
1a0o
1a0o
1d4p
2d0q
1t8l
1z5l
1sgd
1awc
1avw
1okw
1ph2
1ugh
3tgi
1rk1
1e28
3tgk
1lwf
1hsa
1ai6
1tno
1tno
1tno
1tno
1tno
1f0r
1k8r
1iqg
1age
1vgc
1yro
1vru
1dzb
1luj
1oi9
1pqz
1ioe
1s7q
1ld8
1nf5
2cz7
1g4u
1euc
3bth
1f8u
1ira
1itb
1rt3
1ung
1tue
1tue
1tue
1tue
1tue
1m6o
1b41
1g7c
2b5u
1d3u
1g7q
3sgb
1fzo
1ajq
1rke
2fzz
1scj
2fcw
1ukv
1brs
1brs
1k9o
2fh5
2stb
1xd3
1c16
1c16
1c16
1oe9
2e0y
1ak4
2gaz
2nu3
1shw
2dbw
1sv5
1kec
1sc5
1f59
2aho
1c0g
1ct4
2fz3
2as5
1rrp
1ycs
1zhk
1nfx
1qun
1qun
1qun
1qun
1qun
1qun
1qun
2sge
1w7x
1iqh
1d3t
1ksj
1pfx
1gm9
1ai5
1i1f
1lpa
2h6f
1s70
1s9w
1jiw
1avf
2sta
1vol
1avx
2ckh
1jlb
1pkd
1an1
1m9d
1k5n
1cgj
1i7r
1nlv
1gz0
1x7q
1dce
1tnb
1tnb
1tnb
1tnb
1tnb
1wbx
1g6v
1dj7
1d3p
1jsh
2e0x
1kdq
1qge
2a9k
1qbq
1h33
1jhh
2o25
1z92
2btc
2ff3
1puu
1hhg
1zbx
2guo
1c1c
2c5x
1xr9
1lek
1fcc
1rgi
1mq6
1i7u
1eay
1y43
1uug
1lqg
1rtd
1qqd
1rt6
1tgz
1spb
1e3a
2fpi
1gl4
3sgq
3bte
2omy
1skw
1ajn
1ugs
1w7i
1qlf
1bqp
1bpl
1rth
1s1u
1wq1
1qe1
1sgy
1p2n
1rtl
1iqf
1jvz
2cyz
3tpi
1rev
1z5y
1gl1
1gl1
1fss
1aom
1uwb
1un6
1bi2
1agd
2ff6
1yn7
1tn6
4caa
1ewy
1sys
1sqk
1nfy
1o23
1sib
2f0y
2apo
1n4r
1n4r
1n4r
1n4r
1n4r
1mel
1z6e
4cpa
2j4i
1bp3
2git
2grx
2bq7
2uwo
1z7k
1ktl
2bvq
1us8
1ti6
1ti6
1ti6
1ti6
1ti6
4fap
1iqj
1h32
1dev
1ffn
2c4g
1p2k
1buv
1t7c
1aui
1br4
1br4
1br4
1fap
1kiu
1kiu
1kiu
1kiu
1kiu
1kiu
1kiu
1jcq
1xo2
1nmu
1bqm
1go3
2uue
2gtz
1cse
1n59
1ldp
1zm2
1zm2
1jb7
1s7s
1fbv
1am4
1am4
1m9f
1b3s
1b3s
1zun
1k93
1k93
1f5q
1yvn
1n8s
2h6p
1dfj
2akr
1d8d
1t1y
1h2u
1hh4
1eez
1tvh
1h2g
1hwo
1re0
1cc0
1m1x
1klm
1o1s
1tnz
1tnz
1tnz
1tnz
1tnz
1tvr
1xkb
1iky
1r3h
1r3h
1r3h
2bok
1aro
1ppe
1fin
2ayo
1he1
2frv
2frv
2frv
2frv
2frv
1rfn
1y64
1l6x
1tnr
1jle
1t8e
2j2u
1m1e
1vld
1vld
1vld
1vld
1vld
2hjl
1x3z
1gfw
1jpf
1vyw
1x7a
1fyh
2c7u
1eey
1yf8
1m9e
1h31
1h31
1h31
1r6t
1hhj
1q7l
1hnv
1mr1
1z8u
1h2l
1ujw
2bcg
1clv
2tpi
1xzq
2omv
1s7t
1s1w
1ais
1yn6
1t8n
1jlg
1gaq
2gtw
1tk8
1tmq
1tmg
1mu2
1pnl
1h1q
1sl0
1k5q
2sgd
1kfx
1n9a
1ph8
1juf
1ct2
1jpg
1nql
3btm
1pxv
1jtd
1p6a
1ffw
1uxw
1ds2
1gl0
1bml
1xr8
1fxh
1ai4
1dtt
1iqi
1agc
1fxv
1a2x
2c5l
1ogu
1gh6
1ikv
1fo1
1a1m
1jma
1n94
1x9s
1jow
1oxk
1oxk
1oxk
1oxk
1oxk
2fyc
1tl1
1a1o
2ngr
2ido
2bq6
1wul
2aai
1jkh
1rt1
1bz9
1eud
1mzc
1lfd
1oo0
1oiy
1p69
1iqm
1pzy
2bqw
1bun
2dg5
2bed
1t20
1tk5
1m9y
1m9y
1m9y
1huc
2j94
2cii
1nmm
2hqs
2hqs
2hqs
1phj
2vaa
1y4h
1m05
1bmq
2cji
1pdk
2a78
1tkt
2cz1
2fpp
1rti
1u74
1ubl
1eth
1nwg
2pe6
7cei
1uhb
1z3e
2bsr
1p2j
1tm1
2bkr
1hwp
1jen
2ach
1hfe
1g3j
2dx5
1qfk
1nb5
1nb5
1nb5
2vab
2sgp
2f2c
1unl
1l4z
1jv2
2bst
1iil
1iil
1iil
1t8m
1mg9
1rt7
1ld9
2fyd
2ftl
1tm3
1ubu
1i2m
1lvc
1lvc
2clv
1s6v
2i0q
1efv
1s1x
1c8o
1kj3
1ti4
1ti4
1ti4
1ti4
1ti4
1jx2
1frv
1p57
1s9e
1abr
1r0r
1z0j
1d5s
1gzp
1ibr
1d4x
1jsn
2fif
2fif
1rp3
1rp3
1rp3
1jlq
1x3w
1ma9
1rt4
1ols
1eaw
1tn8
2fu5
1d8e
1xka
1fs0
1bqn
1kfu
2uug
1ep4
1exu
1sdd
1n95
1e96
1ajp
1ph4
1jcs
1iqk
1jwy
1egp
2tgp
1b6c
1b6c
1b6c
1ce7
1nl4
1ixs
2tec
1t6b
1zm9
1zm9
1k5s
2ibg
2ibg
2ibg
1rtj
2gsm
1fk9
1pum
1sa5
2c7n
2c7n
2c7n
1syx
1syx
1agb
1brb
1otc
1fzj
1blx
1nbf
2cch
1jqj
2ch4
1ffg
1sl1
1x1u
1x1u
1ed3
1g7p
1s7u
1s7u
1s7u
1sgr
1kxt
1kxt
2mha
2hjk
1nkh
1lw6
2axg
1hoc
1tl3
1x9m
2d7c
1uad
1fjs
1lqm
1lqm
1lqm
1m2t
1mq8
1c9b
1c9b
1c9b
1c9b
1hqe
1f0c
2c5o
1gk9
1zc3
1sq0
2kin
2bf8
1klf
1klf
1klf
1klf
1klf
1klf
1klf
1jlc
1jtp
1kpu
1dej
1x9w
1jeq
1iql
1ffp
1gzs
1ahj
1ahj
1ahj
1nw9
1lsh
3btw
1h1v
1ggp
2g2u
2a42
1ph1
1t0n
2uwl
1ow3
1vle
1vle
1vle
1vle
1vle
1pau
1dy7
2mll
1ksh
4sgb
1m9c
1ry7
2gt9
2pcc
1mtp
1s7v
1agf
1zm4
1zm4
1olu
1ct0
2cik
1a22
1s1t
1ugq
2d1j
2clr
1t05
1as4
1j2j
1h9d
1t22
2hth
1s6p
1tye
1tye
1ph5
1s9d
1p2o
1acb
1iqn
1l4d
1ejm
1ejm
1ka9
1i4f
2bss
1uqs
2bpm
1ugr
1f45
1fqk
1c9t
1c9t
1c9t
1c9t
1c9t
1tf0
2clo
1atn
1ubt
1b0n
1ldj
1n0l
1nm1
1e3d
1qmb
1vlf
1vlf
1vlf
1vlf
1vlf
1eja
1e44
1s64
1s64
1s64
1s64
1s64
1n4q
1n4q
1n4q
1n4q
1n4q
1z0k
1n0w
1udi
1br1
1br1
1br1
1jf1
1o96
1o96
1o96
1hhk
2fo4
1op9
1bxi
1mq5
1zhn
1skr
1tfo
1t0m
1ffo
1ubo
1ykt
1c0f
1h1s
2cci
1jcr
1ph6
1n54
1s26
1s26
1zm3
1zm3
1sgq
1tm4
2j0t
2j0t
1oqm
1fqv
1fqv
1fqv
1fqv
1fqv
1fqv
1fqv
1m27
1hmv
1hmv
1hmv
1em8
1wuj
2c5n
2vgc
1nu9
2uwp
1ubj
1gzh
1foe
1foe
1foe
4mon
1pnm
1gg6
1usv
1usv
1usv
1fzk
1kve
1sl2
1kpv
1mhw
1nrj
1h2v
1o1r
1ikx
2c6t
1lot
1ijf
1yu6
1s9y
2gol
2nw3
1b0r
3fru
3fru
2av7
1o97
1h9h
1dtq
2hla
1aks
1sgh
1svx
1s8d
2j34
1ujz
9api
1t7p
1of2
1r8q
1ay7
2fhz
1csb
1s7r
1ii4
1ii4
1ii4
1ld7
1wu1
1f34
1osz
1h2a
1svd
1vg0
1t1x
1fko
1duy
1vrt
1w0v
1e27
1lk2
1bvn
1ti2
1ti2
1ti2
1ti2
1ti2
1r6q
1o5m
1tkz
1hni
2bex
1bgs
1bgs
1f3v
1gpw
1gpw
1inq
1fpp
1s9x
1t6g
3vgc
1f0s
1g8k
1g8k
1g8k
4vgc
1k8d
1tgs
2h26
2e2d
1gkf
1jge
1shy
1kps
1p8z
1gm8
1h9i
1hwn
2sec
1nfw
1h1p
1jlf
1t44
1jx9
1leg
1ai7
2dbx
1o1t
1ph3
1rk0
1kbg
1hhi
1a9b
1kye
1nex
1jht
1kpr
1f60
2c7m
1ygc
1vrs
3caa
2a3z
1qmz
1n2r
1lq8
1lq8
1lq8
1hcg
1t8o
1s1v
1oc0
1te1
1mct
1v74
1xtg
1cvw
1kli
1s7w
1s7w
1s7w
1vyt
1s9g
1u5i
1tm5
2bz6
2gsk
1ggd
1urc
1kzp
1ki1
2cjm
1nun
2axf
1aut
1hqu
2sgq
1lpb
1rt2
1dp5
1eet
1f7z
1jla
1t21
1bzx
2iej
2fik
1nqi
1mbv
1n52
1lzw
1oph
1zhl
1jw0
1mhm
2g00
1sq2
1c5m
3mon
3mon
3mon
1e50
1wuh
1v3x
1oqx
1nme
2av1
2sgf
1dtd
1l5g
1jsi
1cxz
1agr
2f74
1dpj
1ubm
1o5f
1hhh
1c1y
1npe
1jsd
1vac
1syv
3tec
1qew
1pa6
1tdq
1efp
1fy8
1x86
1x86
1x86
2j95
1sgp
1kxv
1tv6
1lwc
1hsb
1m9x
1m9x
1m9x
2euf
1gy3
1s0w
1d3q
3btd
1frf
1s6q
2hn7
1xb2
1a9n
8api
1df0
2paq
1xel
2fet
2fck
1su6
1u4j
3csm
1ytt
1gwv
1ygk
1j31
1w9d
1go8
1axd
1sww
1nua
1mer
2fxa
1tgk
1e6p
1dma
1r7x
1k8c
1j1i
1bet
1b92
1i5e
1oro
1jdx
2g8l
1sos
1sos
1sos
1sos
1dpr
2ki5
1axr
2sam
1bd0
1zrl
2gmm
1wq7
1aqx
1pzm
1sax
1dh3
1e7r
1ee1
1ses
1sda
1wab
1itq
1xhf
2fn6
1skz
2pda
1esm
1foj
1cd8
1gwc
1gwc
2hzy
1obl
2fuc
1run
3era
1zil
1ia9
1ahz
1f3h
1x70
1wda
1khh
2ajr
1mv5
1lul
1lul
1is2
1eyu
1fty
2bko
2dts
1vb5
1wpy
1p1o
1l4g
1a3a
1isi
1klz
2a5l
1twd
1a3c
2gsq
1tc0
1noy
1beh
1s66
1ve9
2a84
1jdj
1bua
1sp8
1ykw
1dj3
1r4w
1t5o
1bif
1m32
1m32
1hvr
1so6
1b8z
1r0l
1jhe
1aj0
1ed5
1viu
1b9e
1z8l
1mvo
1mqh
1k41
2dkg
2awh
1ka2
1t4d
1qls
2pgd
2bpv
2ce8
1c1l
1r9j
1mr8
1vsl
1p65
1g35
1ju9
2csu
1duw
1npd
1mnq
5rub
1d2s
2irw
2irw
2irw
2psr
1gqa
1c50
1fhg
1jad
1pv2
1pv2
1pv2
1twu
1o0y
1v9c
1lwh
2g3b
1hw7
1ima
1kl2
1s56
1k9f
1css
1w6q
1yuz
2gj8
1hv8
1yxk
2pud
1mn6
1t9d
3ert
1ngs
1n2o
1t92
2av6
2e9d
2fhi
1iih
1rtv
1gt2
1m4r
1wcy
1r8e
1nkq
1nkq
1a8l
1yoa
2idw
1kd0
1yz9
1rqf
1rqf
1rqf
1asu
1ie0
1obk
1pt8
1v97
1k2e
1r43
1iaj
1z0x
1vmg
1kas
1bb4
1fw1
1nxu
1kpe
1i3l
1jgt
1pb1
1bdo
1npv
1hxq
1tg2
1glq
1ev7
1los
1b3t
1pyx
1ftk
1n2e
1ues
1hiv
2bt3
1k57
1oas
1v25
1qy9
1gte
1lca
2c5a
1qfe
1geu
4cpv
1lnc
1l5r
1vpl
1xxu
1m5f
1fj8
1pdw
1pdw
1pdw
2ipr
1psc
1rfu
1rfu
1rfu
1dr6
1doe
1o9b
2fyx
1q8q
1ajv
1ura
2ay8
1dk4
2ram
1d0s
2oxr
1x2a
1itk
1ant
2f5c
1h1z
1jum
1ohw
1mft
1bkj
1lzj
1myr
1obb
1vzc
1ht9
1vi8
2gv8
1f6y
1dak
1q11
1esr
3yas
2b0a
1isy
1e86
1wuy
1ext
2cnb
1ec5
1eqg
1gnm
13gs
1vsk
1xhe
1tkr
1q2o
17gs
1d6y
5icd
1zes
1xph
1led
1qlw
1y7l
2fbz
2cwz
1r0s
1n71
1a6p
2c6g
1gdv
1lih
1tml
1usb
1f3l
2gb3
2gb3
1n9w
2cu6
2glr
1qjb
1qp4
2be3
1s7f
1ve3
1tsz
2itk
1piz
1t72
1t72
2nxc
1s20
1s20
1s20
1eyv
1nf0
1njr
1o22
1yfx
2tli
1tw2
1f8s
1f8s
1f8s
1bys
1ruo
2fpx
1nl3
1huw
1rop
1dm7
2hx3
2icy
5tmp
1xhy
1bjn
1o9l
1gcj
1c3g
1bqa
1e2q
1kjq
1xe7
1ecx
1k04
2bi2
1wrp
2azy
1ktb
1okt
1mc5
1k50
2fmx
1l4k
1ub7
1m5c
1ism
1ipe
2jhg
1dxl
1w3b
2cz5
1b6k
2pri
5nse
1az5
1c39
1qbt
1qy4
1i52
1xac
1dzg
2bpx
1mqq
1v00
1reu
1g9q
1b8v
1kvt
1q84
1a05
2tmn
1v7o
1kgn
1dok
1tik
1gpf
1dia
1idf
1yx9
1brw
2q4n
2auw
1mci
1r7y
1lkp
1bd7
9jdw
1jtx
1map
1aam
1vh4
1rku
1jcj
1v7b
2h0h
1xpm
1f1e
1sqn
1tdb
2cd0
1fgg
1j0c
1r7t
1ob9
1qqa
1v3c
1nok
1gc4
1syi
1w3r
1mzf
1g0w
1r4i
1my3
1aur
1r61
1yy4
2a2s
2rhe
1t5b
1mxw
1s9i
1i2c
1tre
1osj
1sci
1jvd
1nwq
1aj5
1nxt
2pil
1xr4
2bk3
1del
1qik
1ert
1czj
1smt
1h9x
1u0w
1hcx
1lcb
2aaw
1r3n
1r3n
1r3n
2ay4
1sgk
1lmb
2ce9
2p3b
1lzx
1ii7
2byj
1ps8
1e8v
1vqv
2pmt
1xv8
1adu
1g96
2f02
1wv0
1i3c
1w9a
1f4q
1mmw
1on6
1gy5
1q2h
1pbo
1oat
1d7d
1o64
1ki7
1i6k
6gsy
1gjw
1g3m
1csr
1et0
1ord
1e05
2fj2
1yw1
1wtd
2bka
2fxo
3ssi
1wlh
1bsp
1q5k
2fl4
1zrc
1i0e
1i0e
1i0e
2anb
1omo
2c72
1e84
2d1w
2bei
1y30
1dzr
1h4f
2phh
1yiy
1z2l
1su7
2fca
1ryt
1m9k
1pm3
1tjc
1kt8
1n22
2hhj
1cdo
1lvn
1ewz
1bay
1g5p
1oja
1mv8
1t8t
1ut5
1p75
1pgp
1urm
1v6w
1mlz
1l8x
1uix
2nrf
2aev
1yoy
1b5z
1b95
1mvp
1w69
3tms
1j24
1l4f
1bbp
1svb
1i2o
1o6a
1h6p
2tmk
1hnd
1h78
1va0
1xa4
1asn
2h0g
1dov
2gwx
1kbn
2g5c
1rqi
2g7l
1od0
1zeo
1z5b
2g4c
1cze
4ovo
1nyx
3grs
1kyz
2gt2
3pvi
1dqt
1bjg
1aqt
1mkf
5rhn
1r2t
1gmn
1oi4
1qcn
1l7e
1tpd
1tsv
1dto
1zno
1itg
1sep
1v26
1jye
2c9s
1jm6
1mcd
1g7x
2cmo
1ggu
2nqr
1kez
1ew9
2bq1
3gsb
2aat
1jyq
1b9f
1moq
2cfk
1ohs
1eeu
1mji
1lrj
1oj9
1wkq
2ffg
1k51
1z8h
1cz3
1hhp
1x9z
1l6i
2gux
1shl
1k6p
1k9x
1vhv
1qfh
4vhb
2c3o
1yas
1fa8
1bxk
1z1r
1gs5
1ny5
2hr3
1pa0
1i4m
1fwm
1s2y
1p1r
1b8a
1f08
2aj9
1vqi
1jus
1mo0
1ib5
1zpk
1h7w
1aib
1kgz
1m44
2fa1
1qup
1gqh
1t9i
1ub0
2hfp
1vp6
1jpk
1v59
2b0e
1dxq
1jb5
2ieo
1a4i
1wzf
1h7b
1sg6
2an6
1qp7
1om5
1ykc
1gx4
1kh4
1xvs
1b4t
1tc6
1kim
2f3r
1ae3
1v5x
2ffc
1ulh
1yyp
1sdu
1an2
3sdh
1gxl
1nvf
2a2j
1huj
2c5e
1xp6
1mp0
1vzz
1u9n
1b6j
8prk
1kfq
1ex2
1dxy
1iq8
3gar
1kj4
1x04
1wyi
1sxi
1sxi
1sxi
1sxi
1sxi
1r7j
1y67
1dvp
2hb3
1ihr
1mch
1r82
2egh
1dwj
2cwg
1eh9
1h9t
1d7m
1e2n
1fqx
1rkt
1i69
7upj
1h3v
1dqx
1ebz
2alz
1lkz
1uxm
1uxm
1uxm
1uxm
1uxm
1esc
1nde
1nye
1nye
2akz
1a0f
1isj
2dpd
2bz1
2a9r
1vhk
1aja
1mg0
1ebl
1e3k
1eqb
1on2
1dr1
1zm1
1n9e
1gkl
1n7e
1dob
1em6
1hbv
1y6q
1g2u
1ork
1n2k
1n5i
1j4b
1te6
1gsi
1tmi
1e9c
1u67
1d4i
2oot
1gp7
1gp7
2amp
1csh
4mt2
2ffj
1xmm
1hoo
1n8t
1wob
1iay
1xkj
1p5z
2gj9
1pl5
1gtb
2fni
1l5q
1iow
1lbk
1pt5
1q8p
1bo7
2a8q
1goi
2f4z
1keu
1jlk
1bdm
1n7u
1vci
2flp
1tat
2cc0
1h80
1qti
1wpp
1gbn
1noh
1t0i
1hxp
1v2d
1nvb
1w3o
1e1y
1uk8
1j0b
1j0b
1j0b
1j0b
1j0b
1j0b
1j0b
1j0b
1j0b
1j0b
1j0b
1ojw
1ci7
1fpq
2pvv
1b1b
1gz7
1y6x
1ahx
2otx
1kah
5enl
1ct9
1jld
1igq
1h0n
1zh8
1kpt
1c80
1b4d
1dty
1oan
8adh
1vpw
1hkw
2rus
2o05
1bwr
1nki
1jtv
1c7q
2oad
2j7y
1fp2
2baw
1h3x
2abq
2iiv
1hj4
2g25
1lqp
2bf9
1n3e
1ady
1pgg
1xe8
1yf5
1qyd
2ecp
2dra
1f4m
1f4m
3bif
1qwc
1k0o
2bnx
1iyx
1tcw
1qx7
1qp0
1khl
1zed
1e7d
1kko
1ysj
2gzw
1h4q
1w6y
1ddz
2iqq
2brc
1zjc
1jhv
2pgt
1ges
1g99
2du0
2dj5
2c4j
1c7h
1ogb
2jhf
1m4d
1d2i
1mt9
1ori
1b6l
2pvw
1sj1
1qm7
1dys
1bl3
1pyp
1g8q
1cfw
1rib
1v8f
1uu2
1rkd
1qif
1l5w
1gyo
2a8r
1lyl
1ufb
2iid
2c9v
1dj9
1gsl
1ckg
1vqf
1k9d
1kce
1h72
1zg1
1mcj
3bjl
1xff
1b62
4enl
1xe6
1kzd
1u3t
1gra
1fbt
1n2t
1gkh
1t9a
1t1s
1pt7
1zup
6cox
1qmh
2tct
1r1l
1shn
2ff1
1aoz
3dhe
1wvj
1huk
1qit
1ask
1bi4
1s44
2b4b
1yav
1oul
1zcu
1w5v
1p1u
1av4
1b74
1nr5
2nqq
2fn0
1nhh
2fll
1rql
1s7i
1tpw
1ko6
1qd1
1f9w
2oac
1lne
1jqx
1uaq
1zmb
1zmb
1sxn
1rdo
1vh5
1nez
1bhs
1a38
1npb
1npb
2bm4
1fop
1f6l
4mdh
1g8t
1hkv
1wc0
2f48
1x9i
1h9u
1ok7
1g0h
1i4u
1x76
2hha
1f4k
1oh7
1uiu
1ng9
1kic
1l8o
1vef
1hci
1kp0
2ay7
1pbc
2a26
2csc
1ht5
1jvi
1qbg
1qbg
1qbg
1b0o
1lzk
1w00
1ne2
1j8u
2q47
1gov
1w9b
2ji3
1g76
2az0
1s0p
1hlc
1zrf
1v6z
2zta
2aw6
1xjl
1jqv
1emd
1upg
1oc9
1ewt
1w25
1r5q
1n69
2b69
1hrk
2hbx
1n6m
1ih8
1ve2
6ebx
1m98
1fpx
1lh0
1aj8
2byy
1ggm
1esn
1nnw
1ram
1d5n
1xnh
1xl0
1a5v
3kbp
3kbp
1tlc
1t56
1dc1
1xdm
1xdm
1xdm
1x6v
1d6u
1pu2
1bjy
1hn4
1evi
1p4k
1tar
1q4g
1x7u
1e29
1ktj
1kjx
1h7g
2al1
2dv2
1es9
1gss
1ptr
2cg0
1t9c
1x7n
1psa
1tdu
1u7n
1scf
1fip
1kj9
2ioa
2f90
1f1m
2aoh
1d7b
1bo4
1vla
1r2f
1e0r
1prx
1t33
1g7y
1g7y
1vls
2bk5
1yxj
1kji
1ru8
1k2f
1rw4
1jfz
1g57
1nw2
1gzw
1qj4
1zdf
2dew
1kbo
1gpy
1vgt
1m6h
1wiw
2ayb
1ucr
1k75
2nsy
1hj3
1yrb
1g98
1vq0
1jly
1spq
11as
1f28
1qxr
1op8
1op8
2g6t
1qh4
1sjy
1cq6
1uer
1n8k
1r8h
8jdw
1toi
1foc
2gj4
2gja
1z3a
2d8d
7aat
1z24
1m66
1x3n
1uec
1fg6
12gs
1w5z
1t3r
1yg2
1nsy
1p6b
1v7w
2iv9
1i1d
2gpa
1kar
1pq9
1dos
1hlg
1xs0
1jq7
1kc7
1ez2
1j0i
1f07
1avl
1nkt
4nse
1o17
2pfl
1n1a
1vqj
1pdo
1x2i
1wmp
1m75
1xb7
1gx0
1pdy
1bv7
1one
2d0n
2a99
2i5d
1hps
1v3v
1njj
1i5d
2a9p
1mfz
2h9c
1hyt
1fs7
2av3
11ba
19gs
1g4v
1gos
1exz
1oah
1vqw
1t6s
1lrl
1elu
1e6q
1kws
1qnn
1qlh
1nir
1ajz
1k4z
1foi
1nvj
1nvj
1y7t
1ki6
1n5r
1jmi
1dwf
1fu1
1tkb
1ng2
1mb4
2gud
1g85
1mmi
1vhg
1hwt
2phn
1vze
2b0j
1yyu
1cc5
1e58
1sgm
1wws
1wws
1wws
2g4o
1a8o
1xvv
1gxr
1jf9
1gth
2cic
1pre
1p4g
1exv
1yla
2tgi
1e9i
1hq8
1vcq
3pgh
1g60
1s2p
1cgp
2i7r
1dlp
1c0i
1j23
1cp3
1txn
1uq5
2ay3
1tq9
1m00
1fux
1aln
1p9e
1b9d
1uc3
1uc3
1uc3
1uc3
1uc3
1r0k
1dir
1s7n
1kam
1hy3
1xq1
1ox8
2ier
2p8s
1zee
5csc
1gxq
1cvu
1w6c
1u0v
2yas
2c73
1zkp
1v8c
1nel
1p8f
1n2l
2arz
1gk6
1sfj
1oo6
2e80
1jde
1asc
1e2h
1kpb
1p17
1zhg
1vhb
1sx8
1kyt
2arc
1bo8
1ns4
1xqa
2fjp
1z6q
2flo
2nlv
1o71
1isa
1vjg
2g6o
1db3
1c7r
1tw0
1asv
1lnb
1k86
1h54
1iwe
1eix
6yas
1m4i
1oms
1d6f
1aw1
1aw1
1aw1
6jdw
1f6b
1aof
1gfs
2amv
1r65
1ns8
1r4o
1t6k
1piw
2a6b
1s3j
1r9f
1mn0
1elz
1gjq
1gqq
2ghv
1r1v
1qpq
1qpq
1b3q
1r00
1dj0
1gyx
1p0f
1bj0
1d2f
1uk2
1r9m
1uby
1hh2
1s09
1b78
1u6e
1y5r
1k4e
1iec
2nwv
1ei6
1t1i
1h3y
1vsi
2f7s
1buo
1y2o
1asa
1gyj
1arh
1jbq
1jbq
1mmm
1ptu
1eem
1jgm
1onp
2spc
1ynh
1bdh
2gfv
2c0m
3phv
1sjs
1s9a
1soa
1h9p
1az3
1z7u
1xwg
2nnp
1a82
1i0r
2tod
1q2w
1zvi
2ess
1ht8
1r0v
2hoe
1hzu
1ipi
1nht
1r7i
2nyr
1eq9
1izz
2d2h
1g1a
1lil
1bsf
1cnz
1sip
1scq
1qgd
1yaa
1bgq
1f06
2hpe
2mcg
1sw3
1om4
2af4
1h0m
1fun
1fun
1fun
1fun
1imb
1gwq
1bmp
1fee
1ebh
1iv5
2psg
1jb4
1isx
2b3n
1djq
1wv8
1msc
1a52
2alm
1pvy
1b8u
1l2j
1q6r
1eb0
1o89
3eip
1ypu
1fj4
1vik
3fiv
1vbh
1w6g
1trr
1soj
1soj
1soj
1soj
1soj
1qb2
2azx
1xl5
1gsu
1e7q
2snw
1gu4
1hz6
1hz6
2bi4
2frh
1eyw
1qae
2anj
1b8g
1m4m
2ik4
1l4n
1lon
1peu
1g3w
1xml
1tro
1v53
2bz0
1h4t
2a9q
1q07
1lbe
1wdz
1nss
1vgx
1uev
1a73
2gst
1xyf
1x1z
2can
2gan
1cqn
4yas
6adh
1k05
1k05
1apx
2utg
1jp3
1gc9
1kvq
4hvp
1bwl
1muh
1f4b
1g0i
1y9b
1qxm
1q3d
6gpb
1dzf
1ymy
1kqb
1h79
2dek
1mmt
2a3q
1gpr
1d1w
1u6l
1wv4
1vot
2ge8
2ge8
2ge8
1my7
1sez
3hdh
1ffi
1kdm
1bdr
1peq
2cgp
1zki
1r8w
1xqb
1c70
1b6p
1ktn
5fwg
1nn0
1yln
1ofz
1f4g
1zym
1aaw
1r31
1erv
1tsw
1nj8
2cvd
1ww3
1hn9
1cw4
1qvz
2fqt
1zh2
2a4w
1adf
1wpn
2cij
1m5x
1rc5
1bqd
1p1q
1qhi
2hsh
1uys
1q06
1qax
1qaf
1ajs
2fxg
1jhm
1bpj
1bv4
1b4l
1aqu
1vpz
1ox7
1mau
1nyw
1us6
1nno
1q9u
1koj
1f17
1my0
1pc6
1af2
2dgc
1k0b
1fu4
1f3t
2nad
1izm
1zcy
1yta
1r15
1r15
1r15
1goy
1xua
2dtw
1u5o
2cgn
1gre
2ao2
1qj3
1ycj
1dqp
2hpf
1wbl
1sl6
1sl6
1sl6
1sl6
1sl6
1tyt
1k96
1a64
1jft
1obp
1k55
1d6s
1mly
1r4r
1zzs
1mtr
1jhc
1p2b
1sb9
1tsd
1nc3
1g2w
1lso
1tuw
1ut4
1qf8
1yfu
1kbq
1h9y
1pd2
1tgj
2hu8
1lxy
1slc
1nd4
1c0n
1i3m
2o8r
1tyb
1fa7
1pob
1sn8
1ezi
1mna
1ztz
1ksz
2fe7
1oo5
1bye
1ams
2al5
2cfb
1dmq
2fpu
1k4o
1i86
1o0v
1qak
1v3d
2aw3
1dr3
1vpi
1omz
1ur9
1pdh
1lgv
1gim
1svc
1qyx
2beo
1h9g
2cg1
1b96
2lve
1lwj
1g50
1o9o
1isb
1pqp
1i5a
1h17
1d4s
1d7c
1hyu
1obu
1bt4
10gs
1jmv
6gst
1pjt
1q8v
2hag
1eg5
2h9d
1tys
1p35
1yoz
1g6u
1jnm
2gau
1qja
1is3
2nqu
1j3q
1fwz
2dr5
1tdf
2hap
1pdz
1o9e
1sry
1gtv
1j32
1gto
1am2
1ksi
1dik
1wut
1usr
1e3c
2anc
1to0
1to0
1to0
1e85
1bhy
2cww
1ccd
1bd9
1gtl
2hq9
2ovo
2bel
2aod
1dv1
1pah
1tas
1aw9
2ghr
1cbg
1vki
1peo
2pub
1tox
1sg0
1sxg
1sxg
1iss
1e3i
1hss
1l7x
2g9u
1eop
1vl8
1xi2
1evf
1gou
1ckq
1byi
1j1b
1ll0
1ll0
1ll0
1ll0
2f3m
2f3m
1m72
1mdx
1doc
1bq2
1dr4
1pj1
1n1d
2f5f
2ds6
1vza
2fxh
1b48
2alx
1lzl
2dpg
1h8z
1g5i
1rmd
1azy
1o7o
1yhc
1ye3
1uin
1b98
1xcd
2iea
1grg
1ki2
1fd3
1lzz
1pu0
1pu0
1pu0
1pu0
1s2q
1iq6
2c3u
1qii
1ylu
1xs2
2cai
2gen
1qwi
1tm0
1ivq
1b0w
1u0u
1u0u
1icu
2fiu
1mt8
1exc
1kep
1kj8
1jtu
1km0
1ex0
1kfi
1ezg
2msb
1xdl
1xdl
1xdl
2nre
1gtu
4vub
1czc
1lzs
2fze
1qq6
1pxf
1maw
1maw
1v8n
1vzv
1mzj
1ono
3bto
5grt
1ar2
1an4
1c0p
2bz3
1srd
1iaw
1h1m
1xqc
1g8r
1q2u
1kw1
1b5o
1oq7
1oq7
1qhm
1j1u
1jeh
1dxs
2gao
2j0x
1xkz
1qxj
1jhu
1kix
2dt5
1vse
1uod
1h41
1bwf
1cj4
2q5a
1v57
1b6r
1k0m
1m5e
9nse
1bko
1nje
2gm9
1ll3
1h1c
1y4j
1qvu
2j14
1ova
2dw6
1pro
2du1
1c4g
1jc5
1jc5
1dht
1nne
1tuv
3fyg
2c67
1qbr
2giy
1r7v
1r22
1av5
3vub
2aca
1ofy
1w7n
1t7k
1nj6
1r1t
1noi
1nsw
1dfx
1gzd
1aq6
1sm9
1kof
1lp6
2gc3
1hvi
2f4p
1pfq
1bi1
1c78
1jmh
1kh7
1eb7
1xvt
2bpz
1u1v
1e1f
1fc0
2hph
1sq5
1sq5
1pmt
1avk
1q3w
1f5m
1q6w
1q6w
1q6w
1q6w
1q6w
2f4f
1yvo
2fn1
1hei
1jt6
1ika
1tlg
1p62
1un9
1pn4
1zbo
1u3j
1hul
1en6
5upj
1e97
1i00
1fdv
1ete
1b8c
1oh6
1m4g
1m0s
2dor
1s1a
2gd6
2ds5
1isz
2oat
1p6x
1it8
1i0l
1hc7
1pbd
1s2z
1i2l
1dmn
8aat
1tve
3ts1
1so4
2bi1
1mxy
2j6b
1ea9
1xma
1met
1cdc
1k3l
1mzv
1jog
1l8l
1p5r
2f4b
1gkx
1p4v
1lrm
1akc
1jh8
1qu4
1g6y
1bgw
2a86
1j3b
1oyb
1u20
2nip
1pqc
1ib6
1xhn
1os7
2aix
1w6o
1etx
1siz
1xaa
1tc2
1tx2
1x29
2ccd
1g79
1ix2
1ax0
1mzh
1f05
1qf4
1qj5
1iho
1jb2
2gvq
1hqa
1nt3
2c70
1n49
1xbv
1gwj
1kae
1u42
1gju
1xg7
1oc2
4pgt
1vje
1axa
2auy
1rhc
2nnu
1e59
1hw5
1kcf
1isg
1xng
1gq1
1wqw
1ds7
1nx2
1tww
1ehi
1mkh
1uom
1k4i
1ekm
1gqc
20gs
1kkp
1b3a
1csm
2g6k
1kmk
2f67
2dtq
2btm
1qie
1t9b
1jpr
1v8e
1u9t
2fbq
1pta
1pzw
1tu8
1bx3
1ilk
2dfp
1llf
1cz0
1tfz
1fwk
1w5y
1xjq
1vag
2iob
1pth
1nas
3icd
1o75
2wgc
1izi
1mrw
1c1j
1vgu
11gs
2c3b
1z1h
2c6p
2p9h
1r9c
1t1f
1t1f
1y97
1sbk
1adt
1k2c
1was
1jv1
2c64
1h34
1p0c
1qzz
1vl4
1fez
1gqt
1en5
1odx
2oph
1bam
1mdo
1ab4
1ko5
1rdi
1ov3
1mrn
1t3e
1asw
1pnr
1ft4
2b7o
1npa
2nqp
2hdh
1lna
2cwt
1wgj
2aoe
1gt4
2ara
2dik
2ghy
1rv5
1qmi
1md0
1p92
1w23
6csc
2arv
2f3q
1su8
1h6o
1qis
1v4h
1pl2
1v2a
1k6v
2cme
2cme
2cme
2bwn
1l9w
1sfx
1rtt
1mka
4nos
1j6v
1z5a
1yw6
1n3l
1kpc
2iiy
1n5s
1ad3
1yr7
1s8o
1tya
1a2v
1qr2
1srs
3tim
1tsl
1n1g
1yoc
2g6w
1ty9
1ku9
1mr2
1ev9
2iei
1y0u
1t8q
1e2p
1ebw
2j85
1wzd
1tkl
1wbm
1k4p
1ctu
1adj
2hiq
1xv2
3gst
1ime
2fzt
1ww2
1ol0
1kvs
1d1l
1v8s
1r38
1u4p
1slb
1rcw
1dr8
1eb8
1kll
1p9o
1yci
1z52
1s28
1hqv
1k6r
4tmn
1qbu
2b0c
1gti
1gti
1q6q
1wow
1vhi
1i45
1nip
2tmd
1r0e
2hwn
2ayl
1axy
1evx
1v5z
1w2z
1csi
1ang
1vi6
2fde
2fzf
1a6i
1aih
1joe
1htf
1p6n
1v3b
1o6j
2dpu
1ukg
1uz2
1e87
1a27
1omx
1bto
2fnu
1yjy
1m83
2opy
2gss
1amq
2dvi
1b4w
1grf
1npw
1vpb
1o7z
1dwh
1e2g
1pvm
2fpr
1lcl
1ajx
2gfw
1pem
1gxj
1txz
1q08
1f5w
2dpj
1lzo
1vlc
1dmh
1no4
1x3m
1hnb
1ied
1dli
1iuc
1nn1
1mck
1ns3
2bkb
1ay0
2eth
1sxs
1fl2
1v7x
1sz3
1i7i
1gcg
1bi0
1ux9
1phz
1nxz
1v2f
2bbq
2g39
1q7e
1gno
3aid
1d4k
1g0z
1d1v
5tmn
1km3
1qsw
1qsw
1qsw
1u2w
1b5e
1phh
1cby
1qxx
1t3z
1rva
1h5x
1fff
4phv
1uk6
1iu7
1pa3
1qqg
1u7d
1qpi
1otk
1f4o
1qp9
1kh9
1mmy
1egw
1syy
1q1n
1dai
2pua
1gjy
1x87
1h99
1rft
1zch
1jxi
2c6c
2b01
1dp4
1xsm
1uim
1jtq
1nox
2ch1
1cg0
1hl4
1tim
1eej
2bay
2bay
1nh0
1lbm
1vc1
1nnr
1adi
1xpy
2c1n
1f1c
1kba
2fpn
2q4h
2eul
1gpb
1ojd
1ojd
1ojd
1ojd
1ps6
1vgr
1mzs
1jhd
1v4k
2fsw
1oj4
1kxu
1vhd
1ptz
1nmx
1i0i
1ok3
1wbf
2bub
1tv7
1jys
1tiy
1nni
1v8w
1wv2
1foh
7gss
1khn
1k3y
1k95
1h0g
2bb2
1u0k
1u08
1nxv
1tlv
1kkj
1nn4
1err
1cx2
1msb
1ubx
1wng
1ebu
2gfn
1yb7
2fqo
1q50
2euc
1n2b
1mk1
1ix7
2tdx
1t5d
1hqo
1lli
1jvs
1bg1
1jaf
1n20
1sby
1on8
1ver
1s0a
1odw
1uw1
1pgj
1nkd
2dab
1ftq
1l8a
1tpb
1ojc
1bsu
1gz0
1ftl
1amr
1flg
2a2u
2av0
1b8x
1xqu
1n2f
1v0d
1b9c
4lve
2pc6
1p6j
1mcr
1e70
1y92
1k6s
3gpb
2e7q
1s07
1j33
2bbb
1ogs
1nuh
1hz4
1l4m
1e6n
1dna
1y7h
1y7h
1y7h
1sjp
1x7j
1g1m
1xx6
2c59
1n92
1dfn
1tok
1u3y
1pkw
2cdq
1fd9
1shj
1tel
1w2g
1ow0
1wlk
2tdm
1ko8
2nrs
1tls
5hvp
1s96
3fis
1ztd
1k7u
1sr9
1k7t
1k20
1jcv
1mui
1bdq
1bid
1x92
1iz5
1guq
1wb5
1m4n
1fjj
2pqu
1r46
1mur
2gsw
1rqg
1ajm
1vd6
1a8j
1agn
1rdl
1xp1
1fc5
1r59
2c9u
1kzc
1vjl
2nmy
1p1w
1rvg
2byw
1pix
1i24
1so5
1aqw
1yti
1dx4
1juj
2g6h
1fbl
1nyr
1obz
1jsc
1wkh
1q1b
1ueu
1xly
117e
1nx3
1mo9
1tjs
1m0t
2ati
1gtg
1asp
2ae2
1i6m
1syn
1dap
1gs3
1m9n
2nac
1daz
1o62
2g3t
1kjn
2bie
2c42
1e03
1fa6
1ajb
1qku
1fyr
1n7z
1nvd
1r4f
1tj7
1j93
1jhz
1auk
1he9
2ath
1bb3
1u7u
1jxn
1uka
1gji
1mki
1e7y
1pgt
1n5k
2id3
2gn3
1ck1
2dey
2g40
1t3a
9rub
1kc3
1mqi
1irj
1irj
1irj
1z91
2g67
1o4z
1uw3
1h7t
1zbg
1w53
1gzm
1kdk
1ouw
1wxx
1aua
1rr2
2fu3
1wb6
1z0p
3gbp
1e56
1xub
4ts1
5daa
1obt
1h18
1izh
2bpw
3amv
2aua
1qal
1zgn
2azz
1o80
1ift
2c3c
1qx8
1v7u
1igu
1h73
1sh9
1etk
1mtb
1fx5
1e0b
2bas
2a7q
1v96
2j0n
2hyg
1zrm
2udp
1ojt
2e9c
1nyq
1j0h
1gt1
1nkk
2d4z
2gci
2pwn
2fno
1fg8
3nse
2nxe
1gvj
1iyz
1tsu
1wzl
1vch
1vch
1v4i
1en4
1dts
1t6l
1iom
1nf8
1uet
1vq2
1mkb
1d7y
1e2e
1s9j
1ub2
1fo4
1nzi
1c6x
1v58
1wc5
1bf3
2aof
1ofw
1d1y
1jlw
1nx1
1dao
1dao
1dao
1ftj
1ftj
1c7o
1c7o
1c7o
2g6l
4jdw
1iuj
1sdo
1urz
1j7g
5cox
1nhj
1p4r
1j7u
2arb
1exs
2g0h
1ps7
1szq
1dhg
1a9m
2r2f
1e5n
1mdz
1ajd
1ama
5cro
2f1k
2a0k
1q6l
1lvl
1d4h
1au7
1wmn
2b06
1mgv
2cwu
2f5d
1akb
1uyr
1w2x
2dp9
1fdu
1dmk
6upj
1sjv
1v3t
1esg
1ksy
1jup
2dpi
2dm6
2fpw
1ux4
1fse
1fse
1o9c
1mh9
1mjl
1gsf
1zcs
1l5l
2bkn
2ien
1mt5
1mt5
1mt5
1mt5
1mt5
1mt5
1mt5
2h9y
1dqn
1c0l
1cd0
1udc
2prj
1ish
1vjo
1few
3sdp
1tyd
2bpl
1q6u
1nxp
1l5b
1u0m
1c8l
1wu9
1byk
1ibf
6fiv
1mpu
2np5
1az0
2sas
1vzh
1so3
1ok2
2c21
2c21
1cgn
1hdr
1yfn
1pn0
2h7h
2oz9
1v5y
1lpf
1cob
1gc3
1gc3
1gc3
2fgc
1a4u
1vp7
1vp7
1btk
1siv
1jcl
1tw9
1tw9
1tw9
1sp5
1s67
1jjh
1jjh
1ijy
8tim
1eha
1i29
2g63
6cro
2cst
1iqx
8cho
1e8t
1l5y
1f1d
1uoe
1qrd
1imc
1m5b
1l4l
1xc7
1mo2
1txt
1mcl
1u3v
2dth
2amx
2dty
1n8b
1qv7
1otw
1r4c
1r4c
1r4c
1oun
1cle
1p19
1gyb
2axp
1moe
3vhb
2d5i
1xy7
1g39
1fu7
1yhb
1b67
1jfa
1xnx
1vij
1mos
1bl5
1gxf
1jhq
1o4s
1qor
2iwu
1l7k
1usl
1usl
1q0h
2bpy
1ade
1bft
1n2g
1pvi
1qzf
1qzf
1biu
2cxk
2cxk
2gtk
1x82
1p72
1brm
1l7d
1tbe
1qac
2gbp
1gqk
1yb1
1v5v
1viq
1bkp
1y6v
1jke
2i3o
1qcd
1d6h
2tsr
1asf
2a3l
1irq
1lkc
3dni
1yyt
1sw0
1e7l
1qbs
2awn
2b1y
1jkm
1olz
1kgo
1uwk
1asm
1ci4
1pv9
1cl0
1vhz
1ok9
1dyu
1uqt
1axw
1ylq
1qpo
1qpo
2h0i
2d3s
1rus
1je8
1syh
1qim
1v1t
1s3z
1osn
1to5
1snd
1glp
1zq9
1l3p
1hav
1r2r
2dr2
2bhs
2bhs
1ff5
1q09
1ns7
1rfv
1an5
1lhz
1lhv
3hip
1l8d
1ifx
1i08
1j55
1mf0
1opr
1km1
1wtl
1evg
1dmw
1je5
1v6u
2g9r
1uru
2ch2
1amk
1e2i
1isr
1j2e
1fyu
1nq9
1vk6
1iuw
1ed9
1avv
1b49
1y6h
1ebk
2ji1
1txy
1tph
2cg6
2aye
2aye
1i0b
1uso
5gst
1ser
1awb
1e89
1jay
1jd0
1dd3
2fns
2dr8
1g6q
1xto
1j7i
1vz6
1ov9
1jpy
1ubw
1e55
1wtc
1anv
2ab6
1bq1
1iam
1som
1evz
1mi3
1fit
3erd
1mqe
1jvg
6nse
1r5a
2io7
1ggo
2ez6
1yz3
1qrk
1d6z
1bjt
1xi3
1bg6
1oep
1fzr
2gme
1p78
1ufk
1nww
1glg
2cy9
1ys7
1js6
1t8p
2jaa
1twn
2fo7
1tsn
2gfx
2gyu
1ju6
1flm
1txg
1ftw
1emf
1gul
1gul
1gul
1xcc
1fmb
2akq
1r3w
1f8r
1zen
1vdc
1ylx
1gmo
1gmo
1gmo
1kzi
1gy7
1eby
1tzb
1och
1bgf
1h0b
2gi3
2hbv
1cpi
1id4
1nxw
1ttw
1g0t
1ay8
1l8p
2emd
1v4v
1is6
1zlf
1n7v
1b9n
1my4
1gan
1bl9
2ifa
2ifa
2b4g
1vkd
1vkd
1ei1
1idd
1k1u
1oki
1mk4
2pol
1zwj
1iz4
1stz
1mus
1v08
2j4e
1qco
1gnw
1eyy
1mv9
1jyf
2p0j
1mcc
1h4v
2gz1
1fvp
1gt9
1r8b
1l5k
1ki4
1pfr
1qb8
1kqd
1an9
2bap
2lyn
1v8i
2nsi
2ahb
1yye
1daa
2q3p
1ohr
2f96
1rk4
1vrb
1u7z
1n5t
1vg3
1ocl
1oh5
1k3s
1nx6
1x8e
1cxq
1icr
1lqo
2cmd
1msv
1sii
1ek1
1fp3
2a1e
7icd
1ui6
1h8u
2fds
2anh
1sc9
1dlq
1j9k
1uzy
1i5z
1hwr
1e15
2bqv
2qr2
1fe4
1am1
1cw7
1cno
1cno
1cno
1z62
1jhg
1zh4
1gzj
2aog
1ycg
1h9w
1upj
1i3k
1jdn
1jzm
3pgt
2a4n
1kw0
2i4j
1sfp
1b0z
1n3q
1fn9
1p7c
1r12
2bk4
1fp5
1eru
2c3d
1vpk
1mby
1dw6
1nn5
1oke
1bwa
2a2r
1oho
2aqu
1ou9
1dxx
1a4x
2dgn
1h66
1yfd
2skd
1lk6
1m7v
1lsj
2vpf
2vpf
2vpf
1e4d
2fj1
1slt
1a0a
1lec
1e04
1fs9
1byf
1tjd
1ywq
6pah
1poy
5gpb
2b30
2ca1
1b16
1rks
1jr8
1lxi
1wm0
1nwi
1nc1
1zpa
1zso
1w68
1hdy
1sdt
1dxg
1g64
1cbj
1d66
1zkd
1m9j
1r0m
1md4
1v03
2dr7
1vzd
1qmr
1e71
1itu
2e7t
2nyc
2gtd
2gtd
1fol
1g2k
1ety
1pl0
1e31
1s7z
1vr0
1it7
1e1t
2a9j
2f5i
1e2x
1cqs
4rhn
1b94
1grp
2g9v
1tk3
1m5m
1mxv
2f1f
1t8u
1njd
2iit
1r5j
2f3g
1qni
1qni
1yv9
1hyz
1b7b
1d7l
1w6n
1lvo
1lvo
1tbw
1ii5
1d0o
1ahg
1f0k
1vh6
1lyn
1zxy
2bzs
1or8
1lxe
1ko0
2tpt
1asx
1tku
1vdw
1tfc
1get
1hek
1a19
1gta
2bml
1bdy
1ov4
1iax
1b9i
1xa3
1qi9
1s4k
2nvm
1c8u
1skv
1uk9
1f1g
1f1g
1tip
2cen
1mmk
2hfj
1sfl
2h4x
1m7g
1cj3
1gkz
2evr
2f6s
1rqe
1r2s
1ase
2ixc
4gss
1rq9
1hna
1zuc
1z6z
1z6z
1ew2
1qo8
1py1
1els
1jhp
1i07
1trb
1h3w
2io9
2ds8
1c6o
1uwh
2a8p
1k54
1mop
1o5x
1qp1
1kza
1obi
2it9
2brs
2cx4
2cx4
2cx4
1g78
1wr8
1dah
2nph
1lq1
2gsa
1vqh
1ivr
1du7
1jut
1b57
1kl1
1qkm
1umu
1a8i
1of3
1zd2
1gqj
1qzr
3bmp
1hvh
1bxg
2f2e
3vtk
1qm5
1ddx
1eov
2giu
8gpb
1hlm
1mi7
2c66
2a6m
1uty
1k0i
1jmw
1mrr
1s9c
1s9c
1s9c
1s9c
1s9c
1zj7
1br8
1sdv
1vgz
1p61
1kh5
1cp2
1qz1
1v2z
1gkk
1rpi
1i2k
4upj
1pkz
1tsm
1ot3
1ot3
1ot3
1ebf
1sr7
1wze
5bj4
1j07
1ewk
1xp9
2ahp
1fec
1rc7
1h0o
1mo1
1ppt
1rw7
1w2y
1aka
2aun
1m7o
1p9p
1kkb
2asr
1ev8
3csc
2co2
1dkx
1fw0
1baj
1utg
1gwx
1a5x
1gne
1uii
1bp6
1sto
2b4d
1bss
1n19
1sqj
1fhi
2aee
1eqh
1vga
1e7s
1otj
1lby
1q6y
1mgo
1tz9
1lb8
1v6x
3gss
1kv8
1dug
1gg8
1rya
1qq7
2ixj
2a9s
1o3u
1hpx
1ni0
1okj
1z84
1cdp
1dwi
1te5
1imd
1w01
2jcw
1wgi
1pbi
1z6b
1z6b
1nsm
1ldy
1v6v
1oq9
1ez1
1iit
1alw
1hte
1g6n
1ddt
1ewq
1oi3
1n0h
1o57
1rv8
1h9s
1elq
1x78
1e9b
5lve
1mqw
1evy
1ogk
2nml
1ocv
1fro
2gd0
1vsf
2guu
1ibb
1azx
1l8n
1ygp
1y94
1p4a
2or4
2hjs
8tln
1hld
1g6w
1y23
1y23
1onf
1ctx
1uuh
1iux
1tpu
1son
1zme
1g8s
1dhr
1hsh
1tpv
1hta
1kv5
1usp
1s7h
1hsz
1h7e
1ys6
1ozt
1ozt
1ozt
1mxi
1dl3
1vi3
1i09
1h93
1o8b
1w5w
1m0u
1w7a
2hxk
2hxk
1pyb
1hzy
1vtk
1k2u
1g5t
7tim
1l4b
2gc2
1ewv
1ypq
1pbb
2ncd
1hnh
1lor
1b0p
1yqc
1ahp
1wnl
2gm3
2gm3
1p6l
1wll
1fto
1cnt
1hvy
1ss4
4cox
1oeb
1ivx
2nyb
1q0l
1vfs
1smx
2b58
2bop
1imf
2bui
1ftx
1nse
1trk
1nxx
1oe7
7hbi
1u80
1yo6
1yo6
1wzi
1rsr
1tt4
9icd
1zt9
2cy5
1tlb
1tlb
1r7a
1lxd
1lhn
1w0d
1gsy
1n4o
1v8u
1ed6
1n15
1kiz
1gy9
1anj
2c62
2big
1gql
1n5l
1qmg
1qoj
4fiv
2ihp
1orh
2awd
2asf
1qo7
1zk8
1xb4
1gv4
1uj6
1txc
1jhy
1mjm
1ix6
1ft9
1dn2
1bbw
1v4j
1jfg
1af5
1nbq
2fbk
1jrq
1l5v
2ewp
2ewp
1yhj
1rp7
1c1a
1ger
1jqw
1pc3
1kze
1asg
1gfl
1k6t
1ww1
1a37
2b04
1rs8
1zd4
1p71
1vqe
1ri7
2bwp
1b63
2bnk
2nmw
1qig
1cg2
1d9c
1oy1
1kny
1v8g
1keh
1ptq
1vlk
1kzh
1jqc
1ek5
1o9u
1b9h
2g6i
1zgz
2c9n
1yrx
1q47
1m2z
2ch5
1vz7
1v05
1jiq
1dor
3pfl
1szr
1n2h
1e4o
1bg8
1wc6
1f2l
1h6u
1icw
1juo
1jya
1jzl
2bod
1g29
1gtj
1uwj
1xri
1yig
1u3s
1ig3
1vjq
1nyt
1nu8
1h74
1n2s
1t1r
1h8x
2hyf
1e2d
1pin
1naa
7hvp
1f5v
1s9p
1ay5
1e99
1or6
1dbt
1gl3
1rdn
1vdv
1k26
1pe0
1oh0
2fvj
2hpa
1b73
1gmj
1pzu
1pzu
1i49
2nqn
1xa0
1lbv
2cts
1v2i
1uly
1lnf
1f9k
1qh3
1x9h
22gs
1ggy
1ker
1hh1
1eon
1te2
1psr
1np8
2cwk
1vky
1dmu
2iim
2rig
1xzw
1km2
2gue
1t47
1m74
2bes
2bes
2alv
1muu
1t3c
1dr7
1tvl
1mxu
1yud
1yud
1yud
1yud
1n1b
2g0g
1fg3
1wuf
2cbn
1lzq
1j6x
1ua5
1qpn
1qpn
1fof
2dr9
1lc7
1n5q
1fno
1tvv
1ujn
1jii
2gs4
1dzt
3daa
1st4
1gse
1o5l
6rhn
1f12
1xcp
1sx5
1m9a
1ty0
1wz3
1wzm
1yr0
1vrr
1g2q
1il2
1st0
5fiv
2eft
1e2r
1e5q
1e5q
1e5q
3hvp
1p4j
2f4l
1equ
4tim
1x8y
1ooz
1r11
1y0b
7nse
1zp6
1efw
1f89
1a4o
1fyd
1dm6
2ogz
1exi
2if9
1cgo
1glu
1lko
1cc4
1l5m
1nwn
2trt
1uak
1zn8
1r5d
1yfy
1fe2
1xdu
1q4j
1o4t
1wwr
1ggn
1v8l
2o99
1btn
1fs8
1fay
1fay
1fay
21gs
1b4p
2cvq
1dvb
1kmn
1mmz
1lz0
6enl
1auc
1gxp
1dpz
1nmy
1sfy
1sfy
1sfy
1a94
1azw
1u3w
2phk
1ebv
1xge
1f4c
2b00
1mm7
1gri
2h5k
1uzr
1wox
1uc2
1lk9
1etq
2d6y
1hvk
2b2r
1cxu
2aq6
1sce
2dex
1otv
4kbp
4kbp
1ui5
1mjf
1kvk
7jdw
1qqj
1clx
1qvw
2c3m
1eb9
1kti
1au1
1zbq
1zbq
1szb
1pxc
1xcb
1xcb
1xcb
1byl
1tu1
1ktc
1bow
1ac6
1n5m
2ev5
1jl9
1v43
1f13
1lql
1lql
1lql
1lql
1ka4
1qpx
1yha
1eri
1ou0
1ihk
1k38
1s3h
1umo
2ovm
2hft
1pfo
1vce
3upj
1qdb
1j5x
2bb9
1t3i
1j3p
1y44
1wgc
1nju
1jq6
1heg
2c2a
1p7n
1ynu
1pqy
1tli
1xdo
1sdy
1gd2
1kc6
9gaf
1u1x
2d8e
1uu0
1hw4
1dpm
1div
1s2w
1gvm
1gvm
1tzp
2gpb
1thy
1w7l
1f2e
2h4z
3tmk
3tmk
3tmk
1m38
1sqe
1ei5
1wmo
2oa7
1nrv
1y0s
1m67
5p2p
1iz9
1nsz
2as0
1c76
2gnb
1v7v
1oc3
1oc3
1q2x
1vqb
1mjp
1ubv
2dto
1qri
1bp7
1khz
1adc
1yb5
1cgz
1hzv
1ec0
1u41
4daa
1h65
1k6c
1pcf
1pcf
1pcf
1ogx
2gz2
1t1v
2g5p
1ecs
1lom
1b87
1z63
1lte
1e5r
1tvu
2gfy
1ax1
2ge3
1tx0
1eog
1tza
1uv7
1msn
1m2a
1gu3
2abx
1jha
1r1d
1m7w
2d4c
1vlu
1c72
1gwr
2e7s
2e7s
2e7s
2e7s
2e7s
2e7s
2e7s
2e7s
2e7s
1ojs
2a6a
1vgw
1vgw
2a33
5cpv
1lhu
5pah
1m9b
1v83
1e8a
1km4
1e7n
1dmp
1sbr
1evu
1ggq
1jjk
1jjk
1jjk
1jjk
1jjk
1jjk
1jjk
1oqb
1oqb
1o8c
1l2i
1sqi
1j49
1rz0
1rz0
1rz0
1rpo
1njc
2f3p
1ix9
1vi0
1djn
1sox
1e4e
2a8n
1nsr
4gsa
1hcm
2fex
2i10
1d7k
1etv
1o3q
1i0s
1ez0
1p6z
1soi
2bi5
1ff4
1hz5
1iji
1hxb
1hjk
3wrp
1bv1
1whi
1hcq
1lbd
1tz6
2gnm
1yaz
1f9f
1z4e
1m0d
1tqh
1v9y
1ydy
1hsg
1x01
5jdw
1iiq
1sei
1u12
1qzt
3lyn
2gn7
1rv7
1het
1asb
1b2l
1lwd
1kpa
1rtr
1ueh
1fjl
2d2j
1tlj
2nqm
1lce
2fxv
1tvp
1qpr
1qpr
1qmj
1aog
1rky
2g4l
1vbg
1i6x
1qip
1wvf
1iz3
1ko4
1iuo
1jj4
1nx0
1wal
1r8a
1cq1
1kql
1dib
1v1p
1piu
2f21
1hh5
1per
1qks
1qap
1xec
1bbu
1tka
1r9n
2ojt
1xnj
1q1e
1r6u
1ocm
1zdg
2hx4
1jrb
1k0j
2a15
1sqd
1xan
4hbi
1fbn
1r1u
2c65
1r9e
1jhx
1z6r
1tsy
1ev4
1vsh
1gyy
18gs
1hnk
1zd5
1hlo
1cz7
1idc
1uk3
1b8j
1ari
1vg2
2ff5
1to4
1toe
1cts
2pwz
1f3z
1f36
1c7n
1c7n
1c7n
3ljr
1s4c
1tvz
1n31
1xdh
2fbh
1k9j
1h8f
1zay
1jk4
1j85
2gys
1zn7
1b14
4icd
1ipf
2al4
2al4
1kut
1i8t
1jr9
1cmb
1y7p
1ga7
1sb8
1spu
1jfs
1izy
1e77
2aq7
2itg
1tyc
1bp0
1z72
1h9a
2e9a
2ouz
1nfk
1ssg
1dek
1kbp
1kbp
1q05
5eaa
1gu6
1thz
1wu2
2fiv
1rte
1obs
2bzf
1c0m
2gie
2ev0
1h3m
1h69
1o9f
1i58
2fp1
19hc
1cm5
1wjg
6gsu
2b2o
1ag1
1vr7
1a59
7odc
2fdo
1ai3
1erw
1q67
1v3e
1r2b
1gtw
1y88
1rfy
1hyv
1o9p
1htt
1ovv
1inj
1wd8
1ytg
2cgo
1dmj
1wuu
1nvt
1q6o
1vzg
1f3a
1e3v
1n1e
1sny
1hdz
1v40
1e1z
1ani
1e5d
1c77
1by9
1joc
3dap
1gqw
2cga
1exj
1u60
1srq
1m7p
1edh
1mdy
1bm9
1jwl
1lgq
2cwv
1kqc
1ius
1cbf
1ekf
1ual
1eyr
1pbf
1gpj
1vsg
1sq7
2osu
1tg8
1ybo
6tim
1rsv
1jlv
1jlv
1ahf
2nse
1pkp
1gc8
2bdr
1d4a
2c76
1r8j
1j3r
1d1x
1hxw
1n57
1wc3
1wwm
1r6y
1m5j
1t7i
1b0x
1ic2
1ief
1e5x
1f4f
1mjt
1o81
1v8h
1r28
1jwx
1ibh
1s30
1l6r
1shq
1m7h
1xt3
1kcz
1g0s
1r3s
1nsu
2grt
1ta4
1k0a
2gjw
1kjg
1a5t
1onn
1ajr
1uyt
1jxp
1g77
1xko
1knu
2fxf
1n23
1suf
1qxh
1d1g
2d1h
1qay
1bww
1jzo
1gvi
1nnp
4tms
1i1h
2c08
1adg
1qcc
1ebg
1e2m
2imo
1g8l
1utx
1aaq
1gd9
1xqi
1bs1
1ptm
1sux
1pvw
1wq8
1jrk
2ge7
1rcq
1my1
1jho
1j98
1ytb
1cj2
1k8u
2isy
1epz
1o5w
1gpu
1n5v
1auo
2puc
1w6p
1rz1
1rz1
1rz1
1d2r
1d2r
1noz
1bw0
2pgi
1heu
1e8d
1r3t
1xpc
1qma
1of1
1vsm
1zop
2g8o
1iso
1tfy
1bis
1o95
1w7m
1mrx
1t70
1t70
1t70
2pue
1dky
1oh8
2f9h
1typ
1nai
1p1n
1iyi
1g9y
1jsg
1zbr
1m5d
1uus
1rnr
1u5w
1u5w
1u5w
1eeq
1v4b
1hvj
2pvi
1ixm
1k88
1t82
1k9e
2g3a
2mip
1z5p
2a4x
1q5t
1b6q
1r69
1m0i
1t7j
2f6u
1fxr
4hb1
2gec
1n99
1juy
1k0c
1ns0
1u1w
2a9b
1rqb
1sfn
1cl8
1n80
2f64
2pk8
1b3n
1xa8
1kmz
1e2l
1f14
1f2i
1f2i
1tb4
1tfw
2nwd
1en7
1ahe
1iug
2caq
1a8y
1cf3
1dju
2c54
1qkn
2ljr
1daf
1bdl
1ka8
1ka8
2bl4
1fxd
1px6
1bk6
1lnw
1lnw
1lnw
2h24
1ieg
1ddu
1k02
1aob
1e5m
1d6j
2a8s
1kek
1bhl
1qz8
1tfe
2ctz
5adh
1fea
1hf2
2a88
1y7m
1f4d
1se8
2q8l
1vhx
1sur
1e2s
1vhm
1tz3
1w9e
1p5h
1mes
2nqv
1chm
1h9b
1b7e
1m2b
1u4r
1ha4
1oyj
1nja
1evw
1azv
1x06
1swv
1j30
1squ
1odb
4cts
16gs
1r5c
1z45
1bkg
1i59
2bz4
1dfm
1xuv
5csm
1jij
1zro
1kpf
2jev
1w07
1aqy
1k6z
1j25
1wlt
1b8k
3nos
2bet
2bet
1pzl
1nk1
1dod
2a9u
1ee0
2sfp
1ogp
1ogp
1hzj
1ki3
2fit
1axg
1h8p
2dw7
2dw7
2dw7
2dw7
2dw7
2dw7
2dw7
3ran
3ran
3ran
1jf6
5cts
1nwh
1u9e
2dtr
2byb
1mld
1pm7
1ivp
1tlu
1jue
1rq7
1fw6
1v8m
1jvq
1ff9
1gwb
1kmm
2gyw
1fk8
1l2t
1f3b
1ep0
2fd5
1jbg
1cx8
1cx8
1cx8
2hbo
1at0
1sw7
1ax2
1od4
1vub
1qq5
1sf8
1sf8
1sf8
1su5
1wd9
1eqt
2gmp
2cn1
1jph
2o0l
1f88
1bgn
1mkk
1bmt
1bx9
1pw3
2ajl
2ayg
1itz
1nmz
1ovd
1mp9
1vsd
1fcj
1mc4
1nrx
1ycf
1ui7
2ga1
1de0
1tdc
1nnk
1f37
1isf
1c94
1mqp
1rmr
4csc
1oza
1w1u
1vlj
1afw
1cg1
1nda
1knz
1knz
1knz
2c8u
1bs0
1ek2
1xab
1pl1
1bgj
1kly
1lwn
2q4d
1maq
1dam
1vh9
2bkw
1gt3
1h4o
1h4o
1h4o
1h4o
1h4o
1h4o
1h4o
2o07
1ipd
1he7
1p29
1hkq
1zd3
2g5t
1fp6
1xkx
1bwp
1eku
1x8c
2b3v
2f84
1k23
1w3q
1xhv
1iup
1lbw
2ovh
2iiz
1xpl
1jty
1a43
1lj9
1v7l
1q83
1zc6
1i5r
1kcm
1nzc
1ini
1ou8
2cwe
1r23
1v7c
1t6n
1td2
1inr
1ay2
1gnn
1r3y
2ak7
1mp4
1my2
1nsx
2ako
2czd
1kmc
1k2t
1cs6
2q4o
1cu1
1d1s
1p3w
1ns5
1vqc
1rts
2q4v
1qqb
1jc4
1gzc
1p48
1h6v
1h6v
1igx
1efa
1h1y
3p2p
1gu7
2np3
1wkv
1dmm
1iig
1w2v
1oq4
1oq4
1j9j
1np0
1n1z
2o9a
1j1c
2ha0
1l5s
1mxx
2ix4
1zii
2b9c
1tdj
1nqd
1kso
1oqu
1iri
1m6n
1gnx
1ohp
2gc1
1qb7
1b11
1usf
2jdw
1vi2
1q8r
1q98
1mho
2opz
1qlv
1i6a
1dig
1e3u
2om9
2om9
2om9
4p2p
1axz
2bi9
1xkf
1cq3
1g5c
1g5c
1yj6
1b4x
1bdi
1uzz
1xvh
1fdw
2ske
1m76
1w32
1e6r
1h7f
1hux
1oyc
1spd
1tks
1v13
1ixb
1y7y
1uda
1q0q
1pn2
1kvu
1sd4
1rfm
1rfm
1rfm
1x28
1cku
1r89
1fi4
1xsr
1wu7
1usc
1tw3
2emo
1hsi
1dvj
1dvj
1dvj
1a9y
1amw
1vft
1s1s
2aoc
1vzb
2bqp
2fv7
1edm
2gyo
1yr6
1ewa
2bgx
2buh
2a61
5hbi
1udv
1yib
2ar6
1xfs
1i7f
1y71
1qkk
1jud
1cj1
1cj1
1cj1
1cj1
1cj1
1t3j
1aso
1xbx
2pk6
1fa9
1ted
1dqs
1pdg
1p74
2c3y
7wga
1pvg
1t11
1pqw
1iut
1qq2
1btm
1av8
2gcq
1ydw
1hnc
1rqj
1xsv
1vlt
1tg5
2fht
1p1c
1ggt
1gg5
1nms
2fhe
1rdk
1rvb
1v71
1ew8
1fia
1dbq
2ae1
1ly1
1mkg
1vjt
1p7h
2opo
1pim
1mqd
1mqd
1mqd
1uam
1w2h
1uk7
1reg
1iub
1mmx
1mqr
1ore
1gey
1wc4
1osy
1jhr
1nec
2av8
1a8g
1ekv
1o4u
1fs4
1gfz
1ic1
1uj5
1n2i
1hih
1x7d
1kzk
1t02
1gum
1gum
1gum
1d2o
2fbn
1lrk
1o5h
1sms
1jzr
1ulz
1l5z
1t9k
1ut0
2hlj
1ecz
1hw3
1bo1
1jnw
5fit
1k9u
1bih
1d0c
1g8m
1aap
1khd
1n26
2iws
1jax
1knq
1fb7
1u07
1fwl
1kzq
1u0e
2fmb
1ilv
1tv8
1mm8
1u5k
1kkr
1rpy
1i2b
1wli
1g5x
1td9
1td9
1td9
2c80
1j79
1dkz
1kqp
1ath
1vgq
1it0
1tex
1dv7
1jpi
1vkc
2cyy
1loo
1igz
1o63
1llm
1ecb
2rsp
1yjz
2cn4
2avd
1tc5
1tc5
8ohm
1jez
1pgo
1pq6
2hhm
1ufi
1zbs
2fzw
1b0a
1v8r
1vhq
1o6i
1so2
1trd
1wv1
1zww
2py9
2an9
2ccy
1xvi
1htg
1elx
1pcz
1vz0
1vz0
1vz0
1l1q
1tpf
1jik
1mzo
1mcq
2ca8
1e3l
1q6i
1soo
2fq4
1qkd
1j3n
1e9d
2fyk
2nnk
1b8p
1ytj
1ibd
1tpe
2blg
2axy
1idm
1p6m
1dcd
1rzy
1rve
2aeu
1nsj
1w5r
1an7
1nu3
1esd
1cyq
1mxr
1t34
1miv
1wnu
1dwg
1i2n
1l4e
1hzp
2fur
3lve
1yyk
1n21
1fx7
1mcn
1uro
1x8z
1hpv
1ms7
1i21
1i21
1p6c
1xsq
1hxj
1yre
1oqz
1i0d
1xco
1xco
1xco
2f22
1csg
1tuh
1j0a
1nyh
1wpo
1d4j
1zpr
1cml
1zct
1p2p
1r8d
1ket
1hon
1nhi
1yr9
1cmv
2gvc
1jxq
1k79
2drb
1bjo
1v1q
2h7y
1rwq
1mce
1tlk
1cv8
2ixl
1u3q
1xk6
1idb
1gal
1j42
2fts
1ojv
1a8k
1vpa
12as
9gss
2paf
1alj
1k49
1yoo
1km5
1kc1
2bkp
1xbz
1q8o
1zvp
1lr5
1njt
1nj5
1nn3
1fp1
1e24
1oj7
1k8f
1now
1bwc
1qg5
1idt
1otp
1fej
1g9f
1p9i
2mjp
2aqb
7yas
1xrh
1xrh
1xrh
2oov
2oov
1hnj
2g42
1ui8
1c6z
2f8f
1jxh
1gd7
1f4n
1j90
1p1x
1bf5
1nri
1ail
1q0e
1wy5
1q4l
2f81
1koa
2c3p
1m6j
1g51
1bwq
1wzg
1n3f
1jrc
1xer
1nav
1bb5
1aum
2gup
3mcg
1sma
1kj7
1gdh
1dd8
1i6l
2f3s
1k4l
1v8v
1e72
1nve
2fb3
1un8
1yki
3il8
1ae1
1ae2
1k2b
1a4h
2g28
1il0
1ar0
1s3e
1aa7
1y0g
1bkn
1lt1
1lt1
1lt1
1biz
1sj0
2gdz
1a2w
1ulk
1zp8
1ysd
1n3o
1k6d
1v82
1wmy
6fit
1jzk
2b0d
1v1o
1mzb
1ifs
1pj0
1aqv
1xuu
1vmi
1ofn
1pkx
2b03
1psq
1ovn
1tk1
1a9z
2f5g
1ok1
1iol
2gx9
1g5r
1y5h
1k08
1o50
1fie
1dr2
1ni5
1cg4
1l5n
1rk2
2hu5
1wue
1oqc
1e6u
1tmh
2h52
1a0g
1b5d
1d0v
1svp
1o3r
1toj
2o4k
2gpp
2b2c
2tpr
1nu6
1n5j
1epv
1t09
1p6i
1mwq
2bx7
1h3e
1pjs
1hpo
1n7f
1y4l
2jdx
1vpp
1y6r
1etw
1ku5
1g2p
1wmz
1wuw
1x07
2hyd
1lc5
1lkm
2a7x
1bht
2g0t
2gtu
2ay9
1s4p
1foo
1m9q
1nr4
1nr4
1nr4
1f4e
1suz
1py9
1aid
1spa
1iov
1ec3
1dvi
1j8t
2bm5
1tws
1oz0
1glj
1o9d
1bzo
2b2q
1mjk
1grt
2guc
1cm7
1ifu
1vp4
1wc8
1njb
2f5e
1dlm
1b6w
1vpf
1n90
1lq9
1vm8
1yni
2o4s
1grb
1lbq
1ixl
1eo4
1pr3
1v3u
1id1
1ne8
1nxo
1gmg
1do5
2f1l
1ut8
1xvu
2ewn
2a4k
1ve1
2ies
1coz
2czf
1c8k
1huu
1huu
1qyc
1eme
2a6o
1ekp
1c0k
2p8i
2gh1
1jf5
1pp2
1gmv
1qin
1dvk
2c9l
1e9a
1xds
1o69
1u6s
1e4l
1fdt
1gdt
2ypi
1vzi
1e1e
1l5o
2one
2fb1
1cc6
1qe0
2gyv
1jwn
2e6y
1qs4
1uur
1xku
1pge
1gzv
1pvu
1eje
1cqm
1dwa
1sj2
1pfc
2o06
2h39
1ukk
1tw8
2f80
1rlv
1e19
1b6d
1tcx
1fiv
2byx
1inn
1u7h
1nrg
1dqw
1wpm
1o9n
1iyh
1dae
2bre
1u36
1l6g
3aat
1qwt
1dgc
2g6n
1yyo
1pxa
1nah
1hgx
1iqy
1cw1
2hu7
1ojh
1ojh
1ojh
1ojh
1ojh
1okr
1bk5
1mjv
2ilk
1qto
1rgb
1zcv
1stx
1oju
1fg7
1fxs
1e2k
1czb
1eqw
1dpg
1ffl
1ci1
1w3p
2ifq
2ifq
2hxv
1e5l
1ry9
1mtc
3fit
1ivl
2a1h
2gnd
1r3q
1e1o
1j06
1nj1
1bh5
2mec
2oqv
1q8s
1qz9
1ney
1ou5
1jlx
1xup
1ybe
2f9w
1myk
1wzk
1bwk
1wb4
6gsv
1qqq
1eye
1j0e
1ah6
2avn
1uuf
2bow
1bsr
1avb
1s3b
1dz3
1mg5
1oru
2hr5
1e9f
1g4x
2a8t
8hvp
1w9c
1b02
1kv3
1kv3
1uwl
1bsy
1tu7
1ivv
1ed8
1ht0
4fit
1bjz
1asl
1ssd
1lhw
1u6z
2a9o
1orf
1pqu
1y25
1e7m
1fc4
1s5k
2bh7
1sus
1sus
2nyh
1kgp
1e3r
1r5k
1rpe
1gsn
1ev5
1zre
1i0c
2vsg
1iuv
1t9m
2ji2
2crk
1syr
1syr
1syr
1syr
1syr
1syr
1l4i
2q4l
2gc0
5gss
1s4o
1e33
3tlh
1oxh
1js3
2fml
1ixe
1ufo
1ufo
1zx1
1c0a
1p4h
1fhe
1ere
1ere
1ad4
1f8g
1csc
1yj5
1mf1
1s7o
1o6c
1rpu
1u0g
1d02
2hzb
2iwx
1a3q
1eml
1bdu
1t5h
1udb
1ig0
1sck
1l2u
1h0c
1trg
1gy6
1zef
1tzc
1ftm
1ftm
2c0r
1od2
1ji2
1imh
1hqs
1m0b
2bgw
1ern
1w5f
1nd5
1l8s
1khj
1bnc
1e8u
2vtk
1l5x
1ns2
1bg5
1o3s
1tsx
1tsi
1r7h
2b5g
1d4y
1ox9
1ox9
1ox9
1ukb
1qv6
1k6m
1v9a
1kzj
1kzj
2emn
1ars
1h3t
1ek3
2eui
2bsl
1zyb
1knw
2fnp
2ch7
1sgu
1oac
2al2
2awo
1g8e
1bbh
1qds
2hqx
1uq4
1l6l
1l6l
1l6l
1l6l
1l6l
1l6l
1l6l
1l6l
1l6l
1l6l
1l6l
1l6l
1l6l
1l6l
1l6l
2dti
2gbo
1xfg
1h1o
2io8
1lns
1m9r
2nrp
1a30
4gpb
1rba
2axo
1nkn
1kjj
1yb2
1fu8
1k7a
1yux
2dld
1kyw
1mor
1adb
1h0x
1l7j
1vlr
1t10
1yyv
2c9q
1vjb
2nqk
1oon
1s9r
3enl
1jfl
1ip7
1b71
1pb3
1tog
2aac
1d8h
2cye
2asv
1aar
1t6f
1k2s
1g9z
1r80
1gl9
1gqf
1z9h
1mcb
2b3u
1jk6
1f6d
2fre
2e98
1aoj
1or4
1yra
1bfs
1ylr
1uww
1kbl
1kkf
1gqy
1vjh
2f7f
1u10
1u10
1n2j
1ydv
1e8i
1rq2
1g6g
1qpp
1iah
1kbz
1qij
1lay
1a99
1bso
1vme
1cli
2upj
1teh
1kyq
1u3u
1zva
1f0y
1ex4
1alu
2fc1
2gnt
1b15
1bmo
5mdh
1on0
1ml6
1vkp
3tat
3tat
1t6t
1to6
1n9g
1urb
1eto
1edz
1obq
1nr9
1dm8
1ivu
1ych
1ku2
1az4
1nt0
1u5j
1tkc
2fiq
1c4k
1f97
1q77
1bhm
1lss
1t4b
1dxo
1tbp
1zn9
2a4f
1jcz
1j3m
1alh
1sdj
1ecj
1y7r
1ufh
2sod
1n50
2f3x
1hdx
6gss
1ons
1ohq
1iuu
2hx2
1ye5
2fg0
9aat
2ccz
1dt0
1wet
1oxp
1gde
1j7l
2axh
1hye
2ay6
1myw
1a7w
1m6p
1q6h
2axz
1h3f
1r7l
2skc
1ufv
2gty
1isw
1w6f
2b5a
1aia
2puf
1qlj
1vg4
1e6x
1e3m
1tmk
1v02
1v02
2i03
1tde
1gro
1nlm
1qsd
3ypi
2g7s
1md3
1ide
1d8i
2onj
1ely
1rkv
8gss
1l1r
1jop
1mcf
2oqi
2gpu
1gon
1gin
1f75
1j0r
1tbx
1hyo
1a78
5tim
1eo3
1al6
1uyv
1riy
1ese
1m08
2fvy
1pdv
1zke
1zke
1zg5
1gpe
1xby
4bjl
1j0d
1i12
2fln
1w3u
1qyb
1u19
1wc1
1fg4
1w77
1ult
1u8s
1fxf
1xw6
2nxj
1fps
1my5
1xk7
1lwo
1yai
1blb
1bi5
1p18
1okh
1hw2
1uaj
1ip3
2hq7
2gdu
1i2q
1y47
2ab0
1sd7
2i4p
1lbb
1an8
1j6w
1gvp
1d9g
1tyy
1z7d
1z7d
1p51
1rrm
1my6
1nxh
1mzn
14gs
1v70
1jdp
1wwz
2ayu
1k06
1lv2
1ee2
1zyk
2fhq
1i83
1g58
1ek6
6cts
2ftr
2aw9
1xkv
1zcz
2imm
1t06
2q4a
1u7i
1nce
1m6e
1tdw
1vfr
1u8e
2fw0
1zeb
1mdt
1uou
1bq6
1j9l
2vub
1v84
1kvr
1bwb
1ty2
1wst
2daa
2d2g
1o72
1h2h
1k4f
1o7e
1jg0
1qpz
1p9n
1t9j
2a35
1sih
1u7w
1ub9
1jxa
2hqv
1xik
1kdg
1h0y
1kxi
1a5w
1ud0
1m54
1m54
2ocp
2ocp
2ocp
1m7y
1xi8
1ewj
1ewj
1ewj
6gsw
1ed4
1smn
1ypo
1ypo
1ypo
1k0z
1wbk
1ufr
1art
1to3
1r5p
1cq7
2aum
1c6y
1vgy
1is4
1s08
1rpt
2ake
1u3r
1i5c
1g3s
1dcl
1u4l
1k0l
1n3p
2gib
1emk
1jvk
1jqk
1jqk
1rs9
1bai
3psr
1w2p
1hsj
1y0h
1dlt
1k56
1i1c
1oc8
1isc
2wpo
1lhp
2cjt
1kew
2ch6
1vqt
1gwy
1uiv
1niu
1rpa
1s1e
1h16
1w02
1g1y
1xtb
4gst
1j22
2gd2
1lb9
2bll
1gsd
1d0n
1j8b
1kie
1o0w
1ury
1miw
1gz9
1jmk
1ur8
1lz7
1dl5
1hox
1s4d
1s4d
1s4d
1s4d
1s4d
2byl
1dje
1n0t
1x77
1jkw
1vg7
1boy
2nro
1e73
2ayq
2aps
1y0z
1ogl
1s61
2odk
1km6
2bm6
2nr0
1jie
1i36
1e4n
1s7y
1via
2ay2
2ha2
1qw7
1m9m
1h4s
2bif
1msm
2gpo
2h7x
1tvn
1slm
1ljr
1l5f
1mmu
2tsc
1uj1
1mrs
1k94
2nvn
1ygj
1mze
1p1b
6tmn
1alv
1uz5
1gt8
1ad1
2bb3
1bjw
2dv1
1saw
1xl1
1oi2
1a71
1dbn
1b97
1e9e
1xsd
1gam
1guh
2ddh
2p4w
1fzv
2f6l
1ear
1ew3
1zvl
1c7z
1pzs
2cem
2a6c
1l4h
1asd
1vb6
1gyn
3lad
1rka
1ida
1sft
1xbr
1g5z
1q3p
1tee
2cfw
1qvt
1ydh
1feb
1cz9
1una
1pn9
1ek4
1tll
2co3
1lrh
2kce
1dj2
1ysa
1afr
1afr
1rkw
1h5u
1lbx
2byz
1vrp
2i0g
4grt
1c9c
5bj3
2aj7
1oyh
1nh9
1uth
1qg4
1kzb
2aoi
1xja
1xja
1zps
2car
1bzl
1r8c
1qh9
1rdf
1mi8
1na6
1gew
1naw
2f3t
2ffe
1ivy
1jdw
1f18
1qo9
2fx0
2gn5
1h49
1c1f
1gqi
1xd7
1v47
1b6m
11bg
1k0n
1u5e
1kiy
1e6b
1rs7
1yso
1xad
1c47
1kog
1kog
1kog
1kog
1prh
1x7b
1jl0
1dww
4rve
1w3h
1tc1
1ps4
1b5p
1xar
1bws
2ffs
1ll2
1zgy
1ecy
1k3o
1cqe
1oez
6icd
1xhk
1oxo
1snn
1kta
1k68
1xw8
1cg3
1hef
1p2g
3pah
2o3z
1yyw
1qjg
1qjg
1miy
2ixp
1qwj
2j7x
1mez
1vcv
2ant
1bo6
1h3u
1lqk
1gck
1mx0
1mx0
1f7a
1c9u
1obj
1h94
1noj
1nwc
1ii2
1bmd
1nxf
1wyz
1jgs
1nsv
1f1a
1gt5
2ftq
2hpy
1zrd
1tda
1t0l
1oi6
1m6w
1ysb
1uu1
1r7u
2f3u
2az2
1j0k
1r30
1jyb
1n5b
2fym
2a13
1jm0
1jm0
1vkh
1idr
2h2n
1qyw
1fc1
1jmf
1cqk
1n55
1cq8
2cfg
1t3b
1ay4
1qu7
2gp7
1jmg
2bn2
1nd6
1htb
1gu5
1ohv
1alk
1mp2
1ooq
1s7k
1uzu
2glz
2gwg
1k66
1bu3
1adv
1e98
1jia
1q12
3hud
1w8i
1ddo
1ddo
1ddo
1i5b
1e83
1lc8
1go7
2glq
1sh8
2cpg
1s60
1mb2
1mb2
1h8y
1sxh
1civ
2ts1
1opy
1hyn
1o6d
1n1c
1ipp
2o4p
2hrc
1xxo
1uxl
1uxl
1uxl
1uxl
2cy4
2hhf
1p6k
1fby
2lig
2b8m
1set
1njh
1ozu
1oys
1hoz
1mxz
2q3t
1j5w
1hj6
1j9a
2b50
1dr5
4fis
1mvc
1t62
1fwx
1emm
1za5
1rzn
1byr
1zik
1tuu
1tvw
2o7o
1icv
1ci0
1g82
1cs3
1j2b
1kij
1fd4
1fd4
1fd4
1fd4
1fd4
1fd4
1fd4
1m7z
1mm6
1gq9
1r16
2itj
2gyq
2d2o
1ivw
1aoh
1n1m
2fxj
2i02
1mzg
1lgp
2fe1
1hbi
1a4c
2bgc
2bgc
2bgc
1wgt
2gsr
1cm9
2ijd
1n18
1n18
1n18
1n18
2b2s
1g2y
3tli
1u0f
1v8t
1oya
1yfw
1nmq
1ki8
2fbl
1vz8
2dct
1rvc
1b6s
1qid
1k7k
1ukw
1aiq
2aeo
1h56
1oe8
2hyr
1pgn
2nrh
2tdd
1vqd
1bv9
1kmj
2bht
1dad
1bjm
2csm
1f2d
2bwo
1o94
1r3r
1r9d
1s12
1zkg
2bi3
1yup
1ock
1rlu
2pug
1hvl
1l6f
1qoy
1k3e
1prg
2imn
2ev6
2v0a
1k9k
1hf0
1e2j
1guk
1f0o
2scp
1gv3
1gqn
1gex
3had
2bia
1cr6
1fe0
1lnd
1tfg
1l0w
2nqs
1vi9
1k1t
1k9p
1t1g
1ja3
1vh2
2b3m
1ydk
1dbs
1j5p
1ql0
9hvp
1iat
1rdj
1ahv
1xl2
1rjo
1vix
2f6x
1osi
1ody
1eoh
1eoh
1eoh
2hox
1hii
1f9z
1sui
1sui
1i14
2pk5
1ce9
1zlz
2cej
1anu
1a7g
1hn2
1y9w
1hm5
1nxm
1r8k
2p2a
1a72
1yv1
2g7g
1gk4
1gk4
1p91
1dlj
2f9t
1rb7
1qir
1bjf
1uis
1p9b
1f91
1loq
1arg
1eqr
1jlh
1oaa
1jmb
1p73
1qbi
1tuf
1o5t
1cru
1m2d
1ff0
1pbe
1m1f
1tvd
1nsi
1d8u
1nj2
1e4m
1hj1
1x6m
1sqs
1ie3
1ogg
2dap
1su2
1yt9
1vsj
1eoo
2oqe
2oqe
1lfb
1q18
1jil
1tz0
1x74
1y3t
1w4n
2or3
2j6c
1vll
1cdd
1cdt
1lve
1z6p
4sdh
1zoo
1evl
1ncf
1gko
1eyz
1tsq
1meu
1bkw
2b3j
2e81
1xbw
1y5m
1gy8
6hbi
1wat
1wlg
1xnf
1hti
1hos
2hti
1smq
1vgv
1tx3
2f2t
2ay5
1qrr
1g3y
2fk6
1sd6
1mt7
1hvs
1h0k
2af3
2fmt
1gjv
1upi
1i3n
1tuy
1b9m
1k03
1uj4
1pcg
1qf5
1ogz
1ml8
2a2g
2a9w
2c0z
1on1
1ut7
1o2d
1u6r
1fzp
1jh9
2b67
1lmk
1lho
1hzw
1gwi
1rpw
2esr
1fgc
1j0j
1k2r
1gve
1dzh
1r29
1fx9
2gce
1xuz
1rw6
1cqz
4pah
1tht
9gac
1o12
1dif
1d4l
2haw
1wmx
2aib
1gll
1xwm
1nkm
1ai2
1pxb
2bam
2b48
1q3o
1xe5
1iun
1hj5
1r8g
1nou
2d13
1fl1
2phm
1wc9
1ql6
1z9u
1qw6
1twz
1xse
1yve
2c2i
1dnl
2c75
1woa
1uv5
1hso
1g7w
1xhu
8dfr
2oys
2ov4
1aqe
2aoj
1iqc
1aiu
2cfl
1w0i
1mqj
1h2n
1aic
1pxx
2q48
1h7x
2bkj
1mu4
4gr1
1fyf
1hp0
1ynf
1ynf
1e22
1t98
1myl
1myl
1deh
1k5h
1i4s
1nnq
1gca
2bhx
1mmv
3rhn
1xpk
1a28
1qjh
1ypp
1byu
2cca
1q4r
2as8
1ohy
1jub
1v8y
2ieg
1sla
1pgf
1lzi
1h7h
1gxk
1r3v
6gsx
1z05
2g9q
1k4q
1ec1
1nw1
1b6e
1s4n
1gh7
1qp8
1dqr
1twi
1zsf
1xdp
1es8
1xrk
2f8j
3ezm
2cv9
1s7l
1ty8
1btg
2hor
2gpn
1zzq
1wov
2f62
1vj2
1znp
1jra
1tt1
2h1c
1e9g
1e6s
1v4e
8nse
1yr8
1khk
2e99
2g9i
2beh
1exq
1ytq
2ay1
2j6h
1rfb
2f1o
2f1o
2f1o
1u4m
2ayr
1urv
1y7i
1p6h
1jif
2fnt
1xcv
1is5
1o3t
2a8f
1h1i
1q7g
1e3e
1vg6
2cfd
1d5w
2hgs
1h5b
1ea2
2fp2
1grc
3jdw
1kif
1kif
1kif
1q41
1vm7
2fps
1kjh
1epf
1boo
1np6
1mjh
2ha3
1dr0
1yiz
2cbf
1qyv
1pug
1e2f
1mul
7mdh
1yjs
1sz2
1gsj
7enl
1o9q
1yb6
1hk7
1ooe
4csm
1npo
1qe6
1h6z
1b76
1e6a
8icd
3bam
1zrn
1gef
1aoq
2ohx
1r47
1ko1
1xfd
1nf9
1mwv
1pkv
1ew6
1ucf
2iuw
1pb6
1rdm
2aid
1k7v
1oy5
1z5c
1eaj
2arx
1ma0
1phk
1p43
1j59
1pjq
1pyi
2cze
1nva
2ctx
1gup
1v2e
1qps
1hw1
1asq
1dnc
1sej
1sej
2are
1iiw
1rqh
1ab8
1rqn
2g6m
1qrh
1rei
1gqg
2ff2
1w6m
1ega
1vbk
1ox0
2hci
2bgr
1kjf
2j0w
1hex
1n24
1jv3
1pxt
2aa4
1sbg
2h46
1bsl
1vew
1ajc
1piy
1biq
2azd
1fa5
1qkt
1o4w
1p2d
1uk4
1hlf
1qon
1ks2
1m99
2fbi
1f2v
1guf
2dln
1qya
1wq9
2vhb
1xw5
2akm
1mok
1a45
1g3u
1cgk
1uaa
4tmk
1i2r
2nmz
1t4c
1rs6
1ypi
1s9q
2bdt
1gww
1px7
1f8a
1i0h
1d3y
1m1m
1tis
1vqa
1o61
7adh
1cmc
1jnp
1ctf
1dj8
1dj8
1jb6
1ah8
1dcf
1ctt
1pgq
1lbz
3prg
1puc
1ee9
1axe
1n2a
1u3z
1k0d
1twr
1p1v
1h9r
1ec2
2g87
1wkg
2gyy
2fyi
2fyi
2fue
1to9
1bgb
1nxs
2hyq
1h91
1zrs
2mea
2dw5
2oxi
1if2
1cb4
1i2p
1ahy
1isv
2gkr
1lhr
1ass
1aj2
1hjr
9wga
1s06
1lbc
1lbc
1yth
1dmi
1vcp
1vcp
1wxw
1wxw
1j4a
1hop
1dfo
1l3l
1ps0
1vqg
1ix8
1b8e
1r81
1i74
1amz
1lny
1lol
1uuj
2f41
2ayi
2ayi
1e5s
1ali
1bec
1tcd
1m0w
1p5f
1bsv
1evk
1ojb
2i4z
5yas
1yem
1g5h
2gdv
3grt
1s6c
2phi
1fjh
1hf3
1x03
1wz7
1fds
1pm2
1kv6
1p60
1x7i
1ewr
1aw2
1aw2
1aw2
1mcs
1gsq
1i13
1dag
1keo
1vfh
1tpc
1z9c
1z9c
1sxz
1p6o
1a0a	LAVALHELASI
1a0a	ATTVEAACRY
1a93	EQKLISEEDLLRKRREQLKHKL
1a93	NDTHQQDIDDLKRQNALLEQQV
1ajy	LQQLQKDLNDKTEENNRL
1ajy	LQQLQKDLNDKTEENNRL
1am9	INDKIIELKDL
1am9	SAVLRKAIDYI
1am9	SAVLRKAIDYI
1am9	INDKIIELKDL
1am9	AIDYIRFLQHSNQKLKQENLSLRTAV
1am9	AIDYIRFLQHSNQKLKQENLSLRTAV
1beo	ATQQTAAYKTLVSIL
1beo	ATQQTAAYKTLVSIL
1c1g	KKAAEDRSKQLEDELVSLQKKLKATEDELDKYSEALKDAQEKLELAEKKATDAEADVASLNRRIQLFEEELDRAQERLATALQKLEEAEKAADESERGMKVIESRAQKDEEKMEIQEIQLKEA
1c1g	KKAAEDRSKQLEDELVSLQKKLKATEDELDKYSEALKDAQEKLELAEKKATDAEADVASLNRRIQLFEEELDRAQERLATALQKLEEAEKAADESERGMKVIESRAQKDEEKMEIQEIQLKEA
1c1g	IESDLERAEERAELSEGKCAELEEEIKTVTNNLKSLEAQAEKYSQKEDKYEEEIKVLSDKLKEAETRAEFAERSVTKLEKSIDDLEDELYAQKLKYKAISEELDHA
1c1g	IESDLERAEERAELSEGKCAELEEEIKTVTNNLKSLEAQAEKYSQKEDKYEEEIKVLSDKLKEAETRAEFAERSVTKLEKSIDDLEDELYAQKLKYKAISEELDHA
1c1g	AEDRSKQLEDELVSLQKKLKATEDELDKYSEALKDAQEKLELAEKKATDAEADVASLNRRIQLFEEELDRAQERL
1c1g	AEDRSKQLEDELVSLQKKLKATEDELDKYSEALKDAQEKLELAEKKATDAEADVASLNRRIQLFEEELDRAQERL
1c1g	MEIQEIQLKEA
1c1g	MEIQEIQLKEA
1c1g	IESDLERAEERAELSEGKCAELEEEIKTVTNNLKSLEAQAEKYSQKEDKYEEEIKVLSDKL
1c1g	IESDLERAEERAELSEGKCAELEEEIKTVTNNLKSLEAQAEKYSQKEDKYEEEIKVLSDKL
1c1g	AERSVTKLEKSIDDLEDELYAQKLKYKAISEELDHA
1c1g	AERSVTKLEKSIDDLEDELYAQKLKYKAISEELDHA
1ci6	QEALTGECKELEKKNEALKERADSLAKEIQYLKDLI
1ci6	NLETQHKVLELTAENERLQKKVEQLSRELSTLRNLF
1ci6	NLETQHKVLELTAENERLQKKVEQLSRELSTLRNLF
1ci6	QEALTGECKELEKKNEALKERADSLAKEIQYLKDLI
1d7m	MANRLAGLENSLESEKVSREQLIKQKDQLNSLLASLESEGAEREKRLRELEAKLDETLKNLELEKLARMELEARLAKTEKDRAILELKLAEAIDEK
1d7m	MANRLAGLENSLESEKVSREQLIKQKDQLNSLLASLESEGAEREKRLRELEAKLDETLKNLELEKLARMELEARLAKTEKDRAILELKLAEAIDEK
1db9	LMRLSAQMARRLQVTSEKVGNL
1db9	LMRLSAQMARRLQVTSEKVGNL
1deb	YDQLLKQVEALKMENSNLRQELEDNSNHLTKLETEA
1deb	YDQLLKQVEALKMENSNLRQELEDNSNHLTKLETEA
1dh3	KKEYVKSLENRVAVLENQNKTLIEELKAL
1dh3	KKEYVKSLENRVAVLENQNKTLIEELKAL
1dip	LKEQIRELVEKNSQLERENTLL
1dip	LKEQIRELVEKNSQLERENTLL
1fmh	VAQLEKEVAQAEAENYQLEQEVAQL
1fmh	VQALKKRVQALKARNYAAKQKVQAL
1fos	RRELTDTLQAETDQLEDEKSALQTEIANLLKEK
1fos	KLERIARLEEKVKTLKAQNSELASTANMLREQV
1fos	TDTLQAETDQLEDEKSALQTEIANLLKEKEKLEFIL
1fos	IARLEEKVKTLKAQNSELASTANMLREQVAQLKQKV
1fpo	TAFLMEQLELREELD
1fpo	TAFLMEQLELREELD
1fpo	TAFLMEQLELR
1fpo	TAFLMEQLELR
1ft9	AWGLIAILGRALTSCMRTIEDL
1ft9	AWGLIAILGRALTSCMRTIEDL
1g1i	EMRRQLEXIDKLTTREIEQVELLKRI
1g1i	MRRQLEXIDKLTTREIEQVELLKRIY
1gd2	KEDHLKALETQVVTLKELHSSTTLENDQL
1gd2	KEDHLKALETQVVTLKELHSSTTLENDQL
1gd2	LKALETQVVTLKELHSSTTLENDQLRQKVRQL
1gd2	LKALETQVVTLKELHSSTTLENDQLRQKVRQL
1gg2	LDQLRQEAEQLKNQI
1gg2	IAQARKLVEQLKMEA
1go4	LRLKVEELEGERSRLEEEKRMLEAQL
1go4	LRLKVEELEGERSRLEEEKRMLEAQL
1go4	SREEADTLRLKVEELEGERSRLEEEKRMLEAQL
1go4	SREEADTLRLKVEELEGERSRLEEEKRMLEAQL
1h88	TQHKVLELTAENERLQKKVEQLSRELSTLRNLF
1h88	TQHKVLELTAENERLQKKVEQLSRELSTLRNLF
1hlo	IKDSFHSLRDS
1hlo	AQILDKATEYI
1hlo	MRRKNHTHQQDI
1hlo	MRRKNHTHQQDI
1hlo	IKDSFHSLRDS
1hlo	AQILDKATEYI
1ik9	IRELIAYALDTIAENQAKNEHLQKENERLLRDWNDVQGRFEKAVSAK
1ik9	IRELIAYALDTIAENQAKNEHLQKENERLLRDWNDVQGRFEKAVSAK
1ik9	KKTKIRSLHNKL
1ik9	KKTKIRSLHNKL
1j1d	EDQLREKAKELWQTIYNLEAEKFDLQEKFKQQKYEINVLRNRI
1j1d	FAELQDLARQLHARVDKVDEERYDIEAKVTKNITEIADLTQKI
1jfe	LDENYGHVSTELRRR
1jfe	IEQLTQKSKKIIEEI
1jnm	KLERIARLEEKVKTLKAQNSELASTANMLREQV
1jnm	KLERIARLEEKVKTLKAQNSELASTANMLREQV
1joc	IEKLQTKVLELQRKLDNTTAAVQELGRENQSL
1joc	IEKLQTKVLELQRKLDNTTAAVQELGRENQSL
1jy5	EYFSTTLMLYF
1jy5	EYFSTTLMLYF
1kd9	VKQLEAEVEELESELWHLENEVARLEKENAEC
1kd9	VKQLKAKVEELKSKLWHLKNKVARLKKKNAEC
1l4a	TQQAKQTLADIEARHADIMKLETSI
1l4a	LEEIQQQCNQVTDDSLESTRRMLNM
1l5z	KRRLVMENRSLRRAA
1l5z	KRRLVMENRSLRRAA
1lj2	IPQQQAHIAELQVYNNKL
1lj2	IPQQQAHIAELQVYNNKL
1lj2	LESVIRNLISDYDKLFLMF
1lj2	LESVIRNLISDYDKLFLMF
1mc0	VLTSTLAFQKEQKLKCECQALL
1mc0	VLTSTLAFQKEQKLKCECQALL
1n6m	VVHLRQRTEELLRCNEQQAAELETCKEQLFQSNMERKELHNTVMDL
1n6m	VVHLRQRTEELLRCNEQQAAELETCKEQLFQSNMERKELHNTVMDL
1n86	LENLRSKIQKLESDVSAQM
1n86	IYNSNNQKIVNLKEKVAQL
1nkn	QLKQMDKMKEDLAKTERIKKELEEQNVTLLEQKNDLFGSMKQLEDKVEELLSKNYHLENEVARLKKLV
1nkn	QLKQMDKMKEDLAKTERIKKELEEQNVTLLEQKNDLFGSMKQLEDKVEELLSKNYHLENEVARLKKLV
1nkn	MKEQLKQMDKMKEDLAKTERIKKELEEQNVTLLEQKNDLFGSMKQLEDKVEELLSKNYHLENEVARL
1nkn	MKEQLKQMDKMKEDLAKTERIKKELEEQNVTLLEQKNDLFGSMKQLEDKVEELLSKNYHLENEVARL
1no4	YGSFVSEYNDLTKSHEKLAAEKDDLIVSNSKLFRQI
1no4	YGSFVSEYNDLTKSHEKLAAEKDDLIVSNSKLFRQI
1no4	YGSFVSEYNDLTKSHEKLAAEKDDLIVSNSKL
1no4	YGSFVSEYNDLTKSHEKLAAEKDDLIVSNSKL
1ojh	HDQAKDFLVKLYEQXVVR
1ojh	HDQAKDFLVKLYEQXVVR
1ojh	HDQAKDFLVKLYEQX
1ojh	HDQAKDFLVKLYEQX
1omi	LTHFFYVFQTLQKQVSYS
1omi	LTHFFYVFQTLQKQVSYS
1p5h	MHLMIGILAALEMRH
1p5h	MHLMIGILAALEMRH
1pl5	LDEKEKQLAVANEIIRSLSDEVMRNEIRITSLQGDLTFTKKCLENARSQISEKDAKI
1pl5	LDEKEKQLAVANEIIRSLSDEVMRNEIRITSLQGDLTFTKKCLENARSQISEKDAKI
1pyi	VFFLEDRLAVMMRVL
1pyi	VFFLEDRLAVMMRVL
1qo0	ISEEMAKLKQKTEQLQDRIAGQ
1qo0	ISEEMAKLKQKTEQLQDRIAGQ
1qp9	ELLKDNELKKLRERVKSL
1qp9	ELLKDNELKKLRERVKSL
1qp9	KDNELKKLRERVKSL
1qp9	KDNELKKLRERVKSL
1r05	ATEYIQYMRRKVHTLQQDIDDLKRQNALLEQQV
1r05	ATEYIQYMRRKVHTLQQDIDDLKRQNALLEQQV
1r8j	RLTLIDVIAHLCEMY
1r8j	RLTLIDVIAHLCEMY
1tpz	EILNLIELRMR
1tpz	EILNLIELRMR
1tu3	LQTELDVSEQVQRDFVKLSQTLQVQLERI
1tu3	LQTELDVSEQVQRDFVKLSQTLQVQLERI
1tu3	LQTELDVSEQVQRDFVKLSQTLQVQL
1tu3	LQTELDVSEQVQRDFVKLSQTLQVQL
1uii	WKEVAEKRRKALYEALKENEKLHKEIEQKDNEIARLKKENKELAEVA
1uii	WKEVAEKRRKALYEALKENEKLHKEIEQKDNEIARLKKENKELAEVA
1uix	STSDVANLANEKEELNNKLKEAQEQLSRLKDEEISAAAIKAQFEKQLLTERTLKTQAVNKLAEI
1uix	STSDVANLANEKEELNNKLKEAQEQLSRLKDEEISAAAIKAQFEKQLLTERTLKTQAVNKLAEI
1ukl	INDKIIELKDL
1ukl	SGVLRKAIDYI
1ukl	AIDYIKYLQQVNHKLRQENXVL
1ukl	AIDYIKYLQQVNHKLRQENXVL
1ukl	AIDYIKYLQQVNHKLRQEN
1ukl	AIDYIKYLQQVNHKLRQEN
1w5i	EDKLEEILSKLYHIENEL
1w5i	IEDKLEEILSKLYHIENE
1wu9	AAELMQQVNVLKLTVEDLEKERDFYFGKLRNI
1wu9	AAELMQQVNVLKLTVEDLEKERDFYFGKLRNI
1wz8	PHFELSLALEFL
1wz8	PHFELSLALEFL
1x46	APFALHATRIVS
1x46	APFALHATRIVS
1x79	VKKLQLMLRQANDQLEKTMKDKQELEDFI
1x79	VKKLQLMLRQANDQLEKTMKDKQELEDFI
1xou	SQLEIQQXSNTLNLLTSARSDXQSLQYRT
1xou	QTRNKELLDKKIRSEIEAIKKIIAEFDVV
1yhn	FEQILQERNELKAKVFLLKEELAYF
1yhn	FEQILQERNELKAKVFLLKEELAYF
1z9c	LSFLLYASSRE
1z9c	KSALYTLLETL
1ztu	YLGRLLSLQVQV
1ztu	YLGRLLSLQVQV
2a61	FERILREICFM
2a61	LDYLKELKGVM
2a61	LDYLKELKGVM
2a61	FERILREICFM
2aua	ARETIVEXVRL
2aua	ARETIVEXVRL
2aze	CQNLEVERQRRLERIKQKQSQLQELILQQ
2aze	LEGLTQDLRQLQESEQQLDHLMNICTTQL
2aze	CQNLEVERQRRLERIKQKQSQLQELILQQ
2aze	LEGLTQDLRQLQESEQQLDHLMNICTTQL
2b9c	ALQKLEEAEKAA
2b9c	ALQKLEEAEKAA
2b9c	LLSKNYHLENEV
2b9c	LLSKNYHLENEV
2c2a	ESKELERLKRID
2c2a	ESKELERLKRID
2c9l	FKQLLQHYREVAAAKSSENDRLRLLLKQM
2c9l	FKQLLQHYREVAAAKSSENDRLRLLLKQM
2cly	SIKQIQDAIDM
2cly	IQEYEKELEKM
2coh	LKDLAQHLSQGLAEAYRRIERL
2coh	LKDLAQHLSQGLAEAYRRIERL
2d3e	VEELLSKNYHLENEVARLKKLLERAEERA
2d3e	VEELLSKNYHLENEVARLKKLLERAEERA
2d3e	CAELEEELKTV
2d3e	CAELEEELKTV
2d7c	RDELXEAIQKQEEINFRLQDYI
2d7c	RDELXEAIQKQEEINFRLQDYI
2dfs	LRMSEEEAKNATNRVLSLQEEIAKLRKELHQTQTEKKTIEEWADKYKHETEQLVSELKEQNTLLKTEKEEL
2dfs	LRMSEEEAKNATNRVLSLQEEIAKLRKELHQTQTEKKTIEEWADKYKHETEQLVSELKEQNTLLKTEKEEL
2f5t	IIFSQYSLIIE
2f5t	IIFSQYSLIIE
2fxm	MKEEFTRLKEALEKSEARRKELEEKMVSLLQEKNDLQLQVQAEQDNLADAEERCDQLIKNKIQLEAKVKEMNERLEDEEEMNAELTAKKRKLEDECSELKRDIDDL
2fxm	MKEEFTRLKEALEKSEARRKELEEKMVSLLQEKNDLQLQVQAEQDNLADAEERCDQLIKNKIQLEAKVKEMNERLEDEEEMNAELTAKKRKLEDECSELKRDIDDL
2gau	TSFCRYFLKALAKELGYAERRTVTL
2gau	TSFCRYFLKALAKELGYAERRTVTL
2gbo	SKKFAIQLLEDD
2gbo	SKKFAIQLLEDD
2gry	RQTRLEGAEINKSLLALKECIR
2gry	RQTRLEGAEINKSLLALKECIR
2gzh	YEEVLQELVKHKELLRRKDTHIRELEDYI
2gzh	YEEVLQELVKHKELLRRKDTHIRELEDYI
2h6b	FKNYLTKVAYY
2h6b	FKNYLTKVAYY
2hap	KDNELKKLRERVKSL
2hap	KDNEVKKLRERVKSL
2hg4	LKRTVTELDSVTARLREV
2hg4	LKRTVTELDSVTARLREV
1a59	DVARTAVSVLGA
1a59	DVARTAVSVLGA
1b3q	KLDNLMDLMGEL
1b3q	ITLDLQNVVMKI
1b3q	LSRITLDLQNVVMKI
1b3q	KLDNLMDLMGELVIA
1ecm	LLALREKISALDEKLLALLAERRELAVEVGKA
1ecm	LLALREKISALDEKLLALLAERRELAVEVGKA
1efw	HRVIKAIWDFLD
1efw	HRVIKAIWDFLD
1egw	FTKRKFGLMKKAYELSVL
1egw	FTKRKFGLMKKAYELSVL
1eia	TYRQWIIEAMSEGIKVMI
1eia	TYRQWIIEAMSEGIKVMI
1exj	MEELFAFYTEQERQIREKLDFLSALEQTISLVKKRMKRQM
1exj	MEELFAFYTEQERQIREKLDFLSALEQTISLVKKRMKRQM
1fb1	LAAAYSSILSS
1fb1	LAAAYSSILSS
1few	TWMTAVGLSEMAAEAAYQ
1few	TWMTAVGLSEMAAEAAYQ
1fpo	MFDTRHQLMVE
1fpo	MFDTRHQLMVE
1fvf	MPQYQKELSKYSTHLHLAE
1fvf	MPQYQKELSKYSTHLHLAE
1g8m	LKAFTHTAQYDAAISDYF
1g8m	LKAFTHTAQYDAAISDYF
1gwi	TELASIMTDTVA
1gwi	TELASIMTDTVA
1hf9	HENEISHHAKEIERLQKEIERHKQSIKKLKQSE
1hf9	HENEISHHAKEIERLQKEIERHKQSIKKLKQSE
1hku	DSTLCHILNLYR
1hku	DSTLCHILNLYR
1hvv	EYNVEHAVDYV
1hvv	HSEIIKLENSI
1hvv	HSEIIKLENSI
1hvv	EYNVEHAVDYV
1i49	LGRALTAHLYSLLQTQHAL
1i49	LGRALTAHLYSLLQTQHAL
1ii8	FETAYKKLSELKKTINNRIKEYRDIL
1ii8	VKKEIKDLEKAKDFTEELIEKVKKYK
1ik7	YNHTVQTLFAL
1ik7	YNHTVQTLFAL
1ixc	DARRILELAGRS
1ixc	DARRILELAGRS
1j55	ELETAMGMIIDV
1j55	ELETAMGMIIDV
1jm7	VQNVINAMQKI
1jm7	MIQLCSKLRNL
1k1f	IEQELERAKASIRRLEQEVNQERFRXIYLQTLL
1k1f	IEQELERAKASIRRLEQEVNQERFRXIYLQTLL
1k1f	IEQELERAKASIRRLEQEVNQERFRXIYLQTLLAKE
1k1f	VGDIEQELERAKASIRRLEQEVNQERFRXIYLQTLL
1k46	LSDLHRQVSRLV
1k46	LQDAKVLLEAAL
1k46	LQDAKVLLEAAL
1k46	LSDLHRQVSRLV
1kiy	FCSLNLIRSTLDFFEGCW
1kiy	FCSLNLIRSTLDFFEGCW
1l0n	IKDILGALLLIL
1l0n	MGLLLPLVYAMK
1lj9	EISQLADYLVRM
1lj9	EISQLADYLVRM
1ng3	LGGLESVMKKAK
1ng3	LGGLESVMKKAK
1nu1	IKDILGALLLIL
1nu1	MGLLLPLVYAMK
1nu1	IKDILGALLLIL
1nu1	MGLLLPLVYAMK
1osy	ATSLTFQLAYL
1osy	ATSLTFQLAYL
1ov9	IEQLEEALDKLTTVVQER
1ov9	IEQLEEALDKLTTVVQER
1q06	TLEKVAEIERHIEELQSMRDQLLALA
1q06	TLEKVAEIERHIEELQSMRDQLLALA
1q08	VQERLQEVEARIAELQSMQRSLQRLN
1q08	VQERLQEVEARIAELQSMQRSLQRLN
1qz2	LAREKKLYANMFERLAEEE
1qz2	LAREKKLYANMFERLAEEE
1r48	IDDIDHEIADLQAKRTRL
1r48	IDDIDHEIADLQAKRTRL
1r7j	DIRKFNEMRKNMDQLKEKI
1r7j	DIRKFNEMRKNMDQLKEKI
1r8d	KEILMKKKQRMDEMIQTIDRTL
1r8d	LQSQKEILMKKKQRMDEMIQTI
1rp0	LFTSTIMSKLL
1rp0	LFTSTIMSKLL
1sbz	TIHLENXLALS
1sbz	TIHLENXLALS
1sfk	MKHLLSFKKELGTLTSAI
1sfk	MKHLLSFKKELGTLTSAI
1t3j	QKHLEEEIARLSKEIDQLEKMQNNSKLLRNKAVQLESEL
1t3j	QKHLEEEIARLSKEIDQLEKMQNNSKLLRNKAVQLESEL
1t6s	RSMLEVLAVVA
1t6s	RSMLEVLAVVA
1twf	VRGIDTLQKKVASIL
1twf	CNSIINKLGALKTNF
1u6i	AIYNADLMKVLA
1u6i	AIYNADLMKVLA
1u7l	QLKKEHDSAASLEQSLRVQ
1u7l	QLKKEHDSAASLEQSLRVQ
1u9j	IYSVSKQLLDR
1u9j	IYSVSKQLLDR
1vf6	ILTLQQSIKQLKGQLNHI
1vf6	ILTLQQSIKQLKGQLNHI
1vim	LEVVSEHIKNLR
1vim	LEVVSEHIKNLR
1vk5	KAEATIWLVEEI
1vk5	KAEATIWLVEEI
1vp7	ARVCQDRLAQAEQQVKVLE
1vp7	ARVCQDRLAQAEQQVKVLE
1wa8	AQAAVVRFQEAANKQKQE
1wa8	WDATATELNNALQNLART
1wp1	VAALNVEAFRA
1wp1	YAKIQKDINVA
1wp1	YAKIQKDINVA
1wp1	VAALNVEAFRA
1x03	VSQLSALVQAQLEYHKQAVQILQQVTVRLEERI
1x03	VSQLSALVQAQLEYHKQAVQILQQVTVRLEERI
1x94	LTEAADVLQKFL
1x94	LTEAADVLQKFL
1xm3	KXARAXKLAVEAGRLSYEA
1xm3	KXARAXKLAVEAGRLSYEA
1xnp	LAEFLHELNERIREIIEEKRELEEAR
1xnp	LNERIREIIEEKRELEEARILIETYI
1xnp	LAEFLHELNERIREIIEEKRELEEAR
1xnp	LNERIREIIEEKRELEEARILIETYI
1y2o	AKNSAAYHSKGKELLAQKL
1y2o	AKNSAAYHSKGKELLAQKL
1ybz	LKLLRKEIDKIDNQIISLLKKRLEIAQAIGKI
1ybz	LKLLRKEIDKIDNQIISLLKKRLEIAQAIGKI
1yhm	CAINDGIILKSWTQI
1yhm	QKVDYATAVGQXYDV
1yhm	YATAVGQXYDV
1yhm	CAINDGIILKS
1yr6	FVRFFALLIDL
1yr6	FVRFFALLIDL
1zcz	FAFTSVYDSIRA
1zcz	FAFTSVYDSIRA
2a33	YGTLEELLEVIT
2a33	YGTLEELLEVIT
2a4d	VPRNFRLLEELE
2a4d	VPRNFRLLEELE
2ahm	TSVVLLSVLQQ
2ahm	TSAMQTMLFTM
2ahm	TSVVLLSVLQQ
2ahm	TSAMQTMLFTM
2bni	EDKLEEILSKGHHICNELARIKKLL
2bni	EDKLEEILSKGHHICNELARIKKLL
2bri	QITRANAXLLIA
2bri	FKDFIGIQITRA
2bri	QITRANAXLLIA
2bri	FKDFIGIQITRA
2bzb	IENKKKELIQLVARH
2bzb	LKNKIENKKKELIQL
2d4c	VSQLSALVQAQLEYHKQAVQILQQVT
2d4c	VQAQLEYHKQAVQILQQVTVRLEERI
2d4c	VSQLSALVQAQLEYHKQAVQILQQVTVRLEERI
2d4c	VSQLSALVQAQLEYHKQAVQILQQVTVRLEERI
2d8e	IQALRKEVDRVNREILRLLSERGRLVQEIGRL
2d8e	IQALRKEVDRVNREILRLLSERGRLVQEIGRL
2esh	LREILRSLEDMKRRIETLEERIKRVL
2esh	LREILRSLEDMKRRIETLEERIKRVL
2f1k	LKSLQDYRQHLDQLI
2f1k	LQDYRQHLDQLITLI
2f1k	LQDYRQHLDQLITLI
2f1k	LKSLQDYRQHLDQLI
2fzt	IEKRKTALFQEINVI
2fzt	KTALFQEINVIREAR
2gn4	LYGATKLCSDK
2gn4	LYGATKLCSDK
2hsq	VQAAVSNLVRV
2hsq	IYEKAKEVSSA
2hwn	VDFAVEYFTRLR
2hwn	VDFAVEYFTRLR
2iz5	PGTAAEVALALK
2iz5	PGTAAEVALALK
#Trimer
1ept
1nsn
1cs4
2dqj
1wv7
1gp2
1lk3
1df9
1j1d
2j88
1b7t
1bvk
1kk8
2a6q
1p5u
1d6e
1j1e
1x79
1u2d
1lo5
1vcb
2fnj
1uac
1cjt
1qkz
1sr4
1qvi
1kig
1egj
1kqm
2ey4
1jwu
1fj1
1riw
2gvz
1m63
2jel
1u28
1ze3
1ghq
1ltx
1s00
1lt9
1iod
1wej
1cjk
1o5d
1ltj
2adf
1xd2
2mys
1fdl
1nvx
1dv6
2b2u
1j9c
1mps
1dkg
1o1l
1osp
1jrh
1wqv
1tpx
1u75
1t5x
1mmf
1eer
1avz
1tco
1xme
1nl0
1v7p
1hbx
1rzh
1wun
1ijk
1omw
1aig
2a2q
1rgq
1v7m
1g7m
1mhp
1nmb
1nbz
1rvj
1c08
1ic4
1cn4
1ehk
1re3
2oor
2ipk
1j1p
1umx
1ebd
1i4d
1hwg
2vit
2b8o
1sr6
1ezx
2fr8
1rh5
1nvv
1hyr
1rjl
1tqc
1c7c
1k5g
1kby
1ogv
2prg
1tl7
1nm5
1frt
1wlq
1z6j
1s5g
2df4
2vis
1iqd
1jwm
1nby
2iff
1fqj
1k6n
1j1x
1jsu
1sg1
1b9x
3hfm
2g5i
1i4l
1pss
1bui
2ocy
1cho
1ua6
1vfb
1got
1v7n
1jl4
1cmx
1f6n
1aij
2aei
1g3n
1uj3
2b2w
1j34
1o1n
1r4m
2seb
2kai
1jgz
1kg0
2g5h
1i4t
1ndg
1xlt
1q16
1ikn
2bcn
1hia
1rqk
1f02
1f6f
1pby
1mtn
1cbw
1kiq
1tqb
1e6j
1jgx
1bvy
1rf1
1e14
2oo5
1kk7
1o1p
1d5z
1j1o
1j35
1r5i
1hja
1ptj
2gvd
2aze
1yst
1a02
2trc
1za3
2h9e
1jh0
1rf0
1jgy
1jmx
1dee
2frd
1jgw
1k6l
1jzd
1w36
1mhh
1ca0
1klu
1kir
1w0y
2nym
1e6d
1dqj
1hxy
1fsk
1rhz
1ic5
1u0h
2dqn
1c7d
1l2o
1bgx
1b9y
1h0d
1ndm
1cul
1abw
1ors
2oje
1k5d
1fnq
1oy3
2b2y
1kwo
1mf8
1oyv
1mlc
1jfi
1d5m
1oaz
1wa5
1p3q
1rg5
1g7h
2rcr
1lqb
1cju
1pcr
1g7l
1dv3
1n8z
1l0o
1jhl
1m93
1w2k
1p2c
1nvw
1jws
1rzz
2nyl
1bql
1kf9
1o1m
1ic7
2fm8
4rcr
1klg
1cjv
1d5x
1g7i
1r4n
1gg2
2f2f
1qov
1rgn
1icf
1rk8
1lm8
1p7q
1hzz
3hhr
1jmz
1fe8
1nfi
1hqr
1siw
2iln
1ds8
1kcg
1oak
1kip
2f2a
1tx6
1re4
1o1j
1u2g
1fnp
1jju
1aby
1ytz
2fir
1fns
1ukl
1uex
1a0r
1g7j
2fid
1xkp
1pst
2aer
2b2t
1a2y
1jps
1u6g
1m3x
1nvu
1im3
1s78
1pyw
1ry5
2vir
1wss
2fsv
1k3z
1pkq
1wtg
1cl7
1ij0
1y4m
1swi
1tyw
2fef
1kx1
2q5u
1bns
1ji7
2tnf
2fgr
1yf9
1yu2
1p8o
1wbh
1fim
1brg
1xs4
1dd1
1q5u
1pxr
1gr3
2std
2gvh
1mq7
1qko
1npj
1mff
1pf5
1ur3
1rhy
2az5
1j2z
1fnj
1ipj
1mrl
1tul
1slh
1wm3
1oy8
1ap9
1a0t
1u5h
1uog
1y5e
2f56
1xx4
1hc4
2q7c
1xqe
1pwb
1qsc
1aq8
1hv9
1tcz
1nic
1iwg
2gzl
1rtm
1tgg
1akm
1wa2
1mpq
1v8a
1wva
1b8o
1wau
1p32
1mzy
1hm9
1rla
1hxt
1qq1
1b08
1gfp
1v1i
1afb
1pil
1ut1
1ljt
1f7k
1xs1
1lu9
1oe3
1o91
1s51
1kzl
1a8q
1k33
1lua
1eua
1iv2
2bsd
1czq
1ksa
1fif
1ecw
1g5g
1vmh
1di6
1vyq
1a9o
1fwr
1esq
1cia
1f7r
2prn
1bh3
1kww
1nxj
1zv2
5rla
2pho
1vha
1mww
1hm0
1hwu
1u3p
1t4s
1yry
1noc
1ekq
1ui9
1bsb
1avq
1hl7
1ixf
1bni
1uku
1c5e
1qrf
1dbf
1bro
1zvb
1nza
1fsz
1qhj
1f44
1pq3
1gfo
1zpv
1soz
1o8o
1usq
1ca9
1i80
1a9t
1qrm
1v6h
4pnp
1fui
1ocx
1s54
1x25
1coi
1t5g
1p1g
1ula
1e20
1v9b
1iw9
1iby
1com
6std
1clw
2omf
1i5x
1jlj
1p8q
2f5m
1gs7
1idp
2orj
1esj
1hc6
1hfo
1td4
1qa3
1l9q
3pnp
1d3v
1nay
1qr9
1vht
1kbv
1wa1
1seh
1j9q
2f6q
1c28
1kx0
1kru
1b2z
1ebo
1dcs
1uiz
1axc
1oth
1hc1
1a3f
2ggx
6prn
1ca4
2otc
1ha0
1c8s
1fxz
1fxj
1vfn
1uyj
1nzy
1hm8
1opf
1h7z
1gcz
1qu9
1gzl
1fgj
1vkm
1rer
1qy7
1gs6
1iw6
1ucx
1rzp
1xat
1cbu
1rr6
1vhl
1cun
1h6s
1td3
1rty
1e54
4std
1f4z
8prn
1jpx
1kqa
1ufl
1rct
1krr
1kk5
2e2a
3por
1wud
1ocy
1aly
2jfc
1tyu
1ul3
1oye
1kwy
1otg
1ij3
2nop
1p8m
1a8s
2b33
1yu0
2bw5
2nwx
2csl
1s53
1xrg
1l1s
1tdt
1df4
2fql
1qm8
2rla
2fbm
1bnj
5prn
2a7k
1o5j
1eav
2bwi
1nks
1b21
2ork
1dud
1zim
1wm2
1j5s
2fg7
1thj
1m3y
1mxs
1fih
1w60
1vmj
1dze
1fth
1p2z
1e12
1hxu
1tqq
1umj
1ic0
1q5x
2nmr
1bsd
4kmb
2jf3
1x0s
1htm
1dlb
1tn5
1bch
1fvo
2a81
1bkv
1b8h
1q14
1sot
1b2x
1n3b
1nie
1e0p
1qd9
1dup
1ylf
2ai1
1qrg
1zpe
1kmb
1qu1
1jcc
1uof
1nog
1u7g
1mal
1hc3
1vmf
1hqg
1a8m
1v2h
1ybf
1oy6
2cvl
1ij2
1syl
1l9o
2ayn
1kke
1nif
1eu5
2oi6
2fgq
1rh7
1f3g
1yox
2c0a
1p8p
1p1l
1k9b
1gif
2f7y
1m50
1qkp
2aag
1knc
1t3h
1piq
1env
2gdg
1rxm
1czy
1hau
1ufy
1oyd
1cb0
1cjd
1lw1
1oy9
1d01
1ax8
2chs
1wae
1czd
1u5z
1bm1
1gs8
1c3x
1a88
2fb5
1ihc
1rj7
1kwv
1wdj
1as8
1mpr
1k34
1t4t
1kme
1kg9
1bq5
1ta1
1ban
1hkh
1hqn
1et8
1aa0
2cwj
1j9s
1l9r
1v3s
1rwz
1qzu
1sd2
1m0l
2aal
1v99
1bng
1ble
1v9o
1f7d
1j3l
1bsa
1cg6
1uuy
1kgt
1rt9
1ut2
1kgb
1brn
1kht
1ud1
1eun
1d00
1td0
1og6
1iv3
1zdq
1mpn
1v67
1osm
2nrd
1mg1
1js1
1b8n
1jy8
1vcw
1kwg
1yu3
1isq
1me5
1h9j
2fjs
1js0
1sjn
1knk
1t5f
1six
3tdt
1wp1
1naq
1qrl
2ntu
1plr
1vyj
1rn8
1k6f
1s55
1b20
1qre
1unb
1zds
1rnj
1qiu
1zvc
1xbf
2ar3
1dun
1wa0
1f7o
2gr8
1c8r
2hx0
1gx1
2cz4
1ok8
1v45
1r1o
1q17
1t0a
1v3w
1a9s
1sg2
1mzz
1tyx
1k27
2gfq
1ekk
1hup
1xqf
1avy
3std
1qr8
1v3q
1h9k
1ibz
1uob
1p8r
2dy2
1u3l
1i5y
1q5h
1wvb
1qa2
1ntd
2ebo
1ndt
1et7
1rzq
1bcj
1p9h
1pw9
1qrb
1rwt
1ed1
1hg4
1bse
1s7m
1v0f
2cau
1a0s
2ai3
1rb1
1sd1
1gq3
1vh8
1rj8
1kcb
1ca7
1hx6
1kgq
1nib
5tsw
1tbj
1b77
1rb6
1yb0
1g2x
1hiw
1hqf
1el6
1j2v
1vph
1u5y
1bt9
1v3r
4tsv
1vi4
1rfg
1e3h
1cos
1snr
1dg6
2py4
1rxg
2f5k
1ftf
1sm8
1kg8
2ooh
1uux
1hqx
1v4n
1u7b
1uik
3prn
1brt
1rfx
1mr9
1hxx
2f7w
2brd
1a2p
1euw
1duv
1yx1
1sed
1knb
1pm4
1ulb
1zpg
1py6
1yu1
1khu
1rb5
2ooz
1iv1
1ppr
1psh
1pwy
1hc5
1gcm
1c3h
1af6
1h47
1prn
1f7n
1j9t
1nid
1uxa
1as6
2b08
1o6u
1p8n
5std
1u43
2arh
1te0
2ae8
1df5
1hq5
1ahs
1ge8
1npn
1yvs
1uxe
1brk
1oe2
1bne
1bsc
1t4p
7prn
1viy
1u5x
1g95
1yqf
1vfj
1zru
1a9p
1khr
1nkv
1haw
1dpt
1jxz
1kwx
1f7q
1kk4
1bvp
1h48
1lkt
1lcy
2mpr
1vl0
1u40
1fq0
2os9
2bwd
2jf2
1x0k
1r14
1kfn
1a12
2aq9
2ai2
1di7
2aeb
1w58
1oni
1l9t
1v48
1ep9
2igt
1mpf
1g2o
2pii
1uxb
2xat
1l9p
1qah
2oi7
1tsp
1rb4
1i8d
1rsz
1snf
1jcd
1hc2
1bao
1hqh
1qe5
1pf7
1o8n
1tnf
1ki9
2cav
1as7
1nia
1mpm
1osc
1jtz
2tun
1mof
1kwt
1khx
1fwy
2f0c
1f50
2cht
2ggu
1tn0
1h9m
1d5f
1a81
1qrc
1zij
1ynb
4bcl
2nmu
1e2a
1kwu
2fuw
1jd1
1g97
1ucq
2aaj
1brj
1czz
1ygs
1q5j
1gd0
1ce0
2afn
1ox3
1iv4
1sg4
1cgq
1kfm
1a9q
1r13
1slq
1l9s
1rxf
1iqa
1o51
1j9r
1c3w
1qa1
1xs6
1vhc
1jq0
1m65
2dws
1kbw
1krv
1f7t
2fko
1p8i
4rla
1p30
1yu4
1pd5
1u76
1smc
1mpo
1baw
1nq3
1c4t
1usz
1u2m
1ys3
1f7p
1pb0
2ba2
1qhv
1n2m
2a5z
1afd
2cla
1g88
7std
1y8t
1et5
1tbl
1drg
1ode
1rgx
1oe1
1bnf
1ysr
1kk6
1qlm
1uo9
1c3q
1kwz
1m68
1a9r
1qca
1qbz
1tyv
1brx
2f5w
1p8s
2phl
1ij1
1sjm
1m73
2oi5
1duc
1v8d
2tdt
2nww
1mvn
1n3i
1ipk
1mr7
1s52
1pxs
1brr
1h6w
1lxa
1afa
1gfm
1dut
3kmb
3csu
1kwk
1q5i
2bi0
1vym
1bh0
2bo0
2hew
2bw4
2f4y
4cla
1knj
1nob
1f7l
1v1h
1qwg
2a3t
1f23
2osn
1d0j
3cla
2q3i
2fg6
1xho
1rxz
1u7c
2q4i
1fb5
1uij
1wyy
1htn
1u77
1qhd
2gr7
1q23
1tbh
1mfi
2h6l
1v41
1xfh
1std
1vmk
1gfq
1pho
2pha
1ek9
1pbn
2por
1fxu
1qq0
1c9k
1wa3
1ww9
1c9y
1szt
1t4r
3rla
1d0a
2od8
1cla
1z8k
1xji
2kmb
1ekx
1kp6
1u5v
1s2e
1jn1
1oc4
1v0e
1d2q
1a3d
1fte
1gfn
1mif
2dwt
1fnk
1eq7
1aa0	LNNAVQNLQVEI
1aa0	LNNAVQNLQVEI
1aa0	LNNAVQNLQVEI
1aa0	IKGQVVALNTLV
1aa0	IKGQVVALNTLV
1aa0	IKGQVVALNTLV
1aa0	LTNSIKANETNIASVTQEVNTAKGNISSLQGDVQAL
1aa0	LTNSIKANETNIASVTQEVNTAKGNISSLQGDVQAL
1aa0	LTNSIKANETNIASVTQEVNTAKGNISSLQGDVQAL
1aq5	VEELINTLQQKLEAVAKRIEALENKI
1aq5	VEELINTLQQKLEAVAKRIEALENKI
1aq5	VEELINTLQQKLEAVAKRIEALENKI
1bb1	IEYEQAAIKEEIAAIKDKIAAIKEYI
1bb1	IKEEQAAIEEEIQAIKEEIAAIKYLI
1bb1	IEYEQAAIKEEIAAIKDKIAAIKEYI
1buu	IEVKLANMEAEINTLKSKLELTNKLHAFS
1buu	IEVKLANMEAEINTLKSKLELTNKLHAFS
1buu	IEVKLANMEAEINTLKSKLELTNKLHAFS
1coi	VEALEKKVAALESKVQALEKKVEAL
1coi	VEALEKKVAALESKVQALEKKVEAL
1coi	VEALEKKVAALESKVQALEKKVEAL
1cos	LEKKLAALESKLQALEKKLEAL
1cos	LEKKLAALESKLQALEKKLEAL
1cos	WEALEKKLAALESKLQALEKKL
1ebo	IEDKIEEILSKIYHIENEIARI
1ebo	IEDKIEEILSKIYHIENEIARI
1ebo	IEDKIEEILSKIYHIENEIARI
1ebo	IEDKIEEILSKIYHIENEIARIKKLI
1ebo	TTELRTFSILNRKAIDFL
1ebo	IEDKIEEILSKIYHIENEIARIKKLI
1el6	IESAINDVHNFS
1el6	IESAINDVHNFS
1el6	IESAINDVHNFS
1flk	TGLLESQLSRHDQMLSVHDIRLADMDLRFQVL
1flk	TGLLESQLSRHDQMLSVHDIRLADMDLRFQVL
1flk	TGLLESQLSRHDQMLSVHDIRLADMDLRFQVL
1g2c	IKSALLSTNKAVVSLSNGVSVLTSKV
1g2c	IKSALLSTNKAVVSLSNGVSVLTSKV
1g2c	IKSALLSTNKAVVSLSNGVSVLTSKV
1g2c	VNKIKSALLSTNKAVVSLSNGVSVLTSKV
1g2c	VNKIKSALLSTNKAVVSLSNGVSVLTSKV
1g2c	VNKIKSALLSTNKAVVSLSNGVSVLTSKV
1g2c	VNKIKSALLSTNKAVVSLSNGVSVLTSKVLDLKNYI
1g2c	VNKIKSALLSTNKAVVSLSNGVSVLTSKVLDLKNYI
1g2c	VNKIKSALLSTNKAVVSLSNGVSVLTSKVLDLKNYI
1g5g	LSQLAVAVGKMQQFVNDQFNKTAQELDCIKITQQVGVELNLYLTELT
1g5g	LSQLAVAVGKMQQFVNDQFNKTAQELDCIKITQQVGVELNLYLTELT
1g5g	LSQLAVAVGKMQQFVNDQFNKTAQELDCIKITQQVGVELNLYLTELT
1htm	TQAAIDQINGKLNRVIEKTNEKFHQIEKEFSEVEGRIQDLEKYVEDTKIDLWSYN
1htm	TQAAIDQINGKLNRVIEKTNEKFHQIEKEFSEVEGRIQDLEKYVEDTKIDLWSYN
1htm	TQAAIDQINGKLNRVIEKTNEKFHQIEKEFSEVEGRIQDLEKYVEDTKIDLWSYN
1htn	LDTLSQEVALLKEQQALQTVCL
1htn	LDTLSQEVALLKEQQALQTVCL
1htn	LDTLSQEVALLKEQQALQTVCL
1jfe	YSQRIDNIRQQLADS
1jfe	VKPVLRDLKDRVAKFSDTSTTMYQYVNMIDNKL
1jfe	TDGELLEIEGLLQQATNSTGSIEYLIQHIKTI
1jfe	RVATQVNRIKALQNSIQEQVVEMKRL
1jfe	IPSSLRVLRAVIDSLHKKIQKLENAI
1jfe	ILAHENTIQQLTDMHIMNSNKITQLKQK
1jfe	YGHVSTELRRRIVTLKQRVATQVNRIKALQNSIQEQVVEMKRL
1jfe	MELHYNYI
1jfe	TQKSKKIIEEIIRYENTILAHENTIQQLTDMHIMNSNKI
1jfe	YGHVSTELRRRIVTLKQRVATQVNRIKALQNSIQEQVVEMKRL
1jfe	IPSSLRVLRAVIDSLHKKIQKLENAI
1jfe	TQKSKKIIEEIIRYENTILAHENTIQQLTDMHIMNSNKITQLKQK
1jsn	IENLNKKMEDGFLDVWTYN
1jsn	IENLNKKMEDGFLDVWTYN
1jsn	IENLNKKMEDGFLDVWTYN
1jy2	MKGLIDEVDQDFTSRINKLRDSL
1jy2	LQDTLVRQERPIRKSIEDLRNTV
1jy2	IADFLNNYQTSVDKDLRTLEGIL
1jy2	MKGLIDEVDQDFTSRINKL
1jy2	LQDTLVRQERPIRKSIEDL
1jy2	IADFLNNYQTSVDKDLRTL
1kfn	SNAKIDQLSSDVQTLNAKVDQASNDANAARSDAQAAKDDAARANQRL
1kfn	SNAKIDQLSSDVQTLNAKVDQASNDANAARSDAQAAKDDAARANQRL
1kfn	SNAKIDQLSSDVQTLNAKVDQASNDANAARSDAQAAKDDAARANQRL
1l4a	QAQVEEVVDIMRVNVDKVLERDSK
1l4a	LETSIRELHDMFMDMAML
1l4a	LRNMAIDMGNEIGSQNRQV
1mg1	ISQLTQAIVKNHKNLLKIAQYAAQNRRGL
1mg1	ISQLTQAIVKNHKNLLKIAQYAAQNRRGL
1mg1	ISQLTQAIVKNHKNLLKIAQYAAQNRRGL
1mof	LREVEKSISNLEKSLTSLSEVVLQNRRGL
1mof	LREVEKSISNLEKSLTSLSEVVLQNRRGL
1mof	LREVEKSISNLEKSLTSLSEVVLQNRRGL
1ox3	TVSVLRNVEVLDKNIGILKTSLETANSDIKTI
1ox3	TVSVLRNVEVLDKNIGILKTSLETANSDIKTI
1ox3	TVSVLRNVEVLDKNIGILKTSLETANSDIKTI
1pw9	LRQQVEALQGQVQHLQAAFSQY
1pw9	LRQQVEALQGQVQHLQAAFSQY
1pw9	LRQQVEALQGQVQHLQAAFSQY
1qvh	MKGLIDEV
1qvh	LQEALLQQ
1qvh	IADFLSTY
1r13	LQTELYEIKHQILQTMGVL
1r13	LQTELYEIKHQILQTMGVL
1r13	LQTELYEIKHQILQTMGVL
1rb4	MKQLEDKVEELLSKAYHLENEVARL
1rb4	MKQLEDKVEELLSKAYHLENEVARL
1rb4	MKQLEDKVEELLSKAYHLENEVARL
1slq	LERQLGELREEFNAL
1slq	LERQLGELREEFNAL
1slq	LERQLGELREEFNAL
1svf	AAVALVKANENAAAILNLKNAIQKTNAAVADVVQATQSLGTAVQAV
1svf	AAVALVKANENAAAILNLKNAIQKTNAAVADVVQATQSLGTAVQAV
1svf	AAVALVKANENAAAILNLKNAIQKTNAAVADVVQATQSLGTAVQAV
1vbf	IEFRVNKL
1vbf	IEFRVNKL
1vbf	IEFRVNKL
1vbf	IEFRVNKLERQI
1vbf	IEFRVNKLERQI
1vbf	IEFRVNKLERQI
1wcr	LVLVHAQLHLMTSMLARELITELIEL
1wcr	LVLVHAQLHLMTSMLARELITELIEL
1wcr	LVLVHAQLHLMTSMLARELITELIEL
1wt6	LRELQEALEEEVLTRQSLSREMEAIRTDNQNFASQLREAEARNRDLEAHVRQLQERM
1wt6	LRELQEALEEEVLTRQSLSREMEAIRTDNQNFASQLREAEARNRDLEAHVRQLQERM
1wt6	LRELQEALEEEVLTRQSLSREMEAIRTDNQNFASQLREAEARNRDLEAHVRQLQERM
1wyy	QNVLYENQKQIANQFNKAISQIQESLTTTSTALGKLQDVVNQNAQALNTLVKQLSSNFGAISSVLNDILSRLDKV
1wyy	QNVLYENQKQIANQFNKAISQIQESLTTTSTALGKLQDVVNQNAQALNTLVKQLSSNFGAISSVLNDILSRLDKV
1wyy	QNVLYENQKQIANQFNKAISQIQESLTTTSTALGKLQDVVNQNAQALNTLVKQLSSNFGAISSVLNDILSRLDKV
1ztm	IVPSIARLGCEAAGLQLGIALTQHYSELT
1ztm	IVPSIARLGCEAAGLQLGIALTQHYSELT
1ztm	IVPSIARLGCEAAGLQLGIALTQHYSELT
1zvb	LSSNFGAISSVLNDILSRLDKV
1zvb	LSSNFGAISSVLNDILSRLDKV
1zvb	LSSNFGAISSVLNDILSRLDKV
2akf	LEEDVRNLNAIVQKLQERLDRLEETV
2akf	LEEDVRNLNAIVQKLQERLDRLEETV
2akf	LEEDVRNLNAIVQKLQERLDRLEETV
2ba2	VMESFAVQNQNIDAQGEQIKELQVEQKAQGKTLQLILEALQGINKRLDNL
2ba2	VMESFAVQNQNIDAQGEQIKELQVEQKAQGKTLQLILEALQGINKRLDNLE
2ba2	VMESFAVQNQNIDAQGEQIKELQVEQKAQGKTLQLILEALQGINKRL
2beq	TSTALGKLQDVVNQNAQALNTLVKQL
2beq	TSTALGKLQDVVNQNAQALNTLVKQL
2beq	TSTALGKLQDVVNQNAQALNTLVKQL
2fxp	IQKEIDRLNEVAKNLNESLIDLQEL
2fxp	IQKEIDRLNEVAKNLNESLIDLQEL
2fxp	IQKEIDRLNEVAKNLNESLIDLQEL
2gr7	LAGQVNNLEGKVNKVGKRADAGTASALAAS
2gr7	LAGQVNNLEGKVNKVGKRADAGTASALAAS
2gr7	LAGQVNNLEGKVNKVGKRADAGTASALAAS
2gtl	IDYLAKKLHDIEEEY
2gtl	IIRLDRIIEKLRTKLDEA
2gtl	TNKITTSISHVESLLDDRL
2gum	WCELQNHELTLWNEA
2gum	WCELQNHELTLWNEA
2gum	WCELQNHELTLWNEA
dkg	VIDSLDRA
1dkg	IELTLKSM
1dkg  LLPVIDSLDRA
1dkg  IELTLKSMLDVV
1ezj	VCGLILSAEKSSARKVDENKQLLKQIQESVESFRDIYKRF
1ezj	VCGLILSAEKSSARKVDENKQLLKQIQESVESFRDIYKRF
1ezj	VCGLILSAEKSSARKVDENKQLLKQIQESVESFRDIYKRF
1ezj	VCGLILSAEKSSARKVDENKQLLKQIQESVESFRDIYKRF
1fe6	VYRLTVIIDDRYESLKNLITLRADRLEMIINDN
1fe6	VYRLTVIIDDRYESLKNLITLRADRLEMIINDN
1fe6	VYRLTVIIDDRYESLKNLITLRADRLEMIINDN
1fe6	VYRLTVIIDDRYESLKNLITLRADRLEMIINDN
1lbh	LMQLARQV
1lbh	LADSLMQLARQV
1lbh  LADSLMQL
1lbh  ADSLMQLARQV
1lbi	LADSLMQLARQVS
1lbi	LADSLMQLARQV
1lbi	LADSLMQLARQV
1lbi	LADSLMQLARQV
1nhl	TRRILGLAIESQDAGIKTITMLDEQKEQLNRIEEGLDQINKDMRETEKTL
1nhl	TRRILGLAIESQDAGIKTITMLDEQKEQLNRIEEGLDQINKDMRETEKTL
1nhl	TRRILGLAIESQDAGIKTITMLDEQKEQLNRIEEGLDQINKDMRETEKTL
1nhl	TRRILGLAIESQDAGIKTITMLDEQKEQLNRIEEGLDQINKDMRETEKTL
1rh4	IAYLLAKIKAEILAALKKIKQEI
1rh4	IAYLLAKIKAEILAALKKIKQEI
1rh4	IAYLLAKIKAEILAALKKIKQEI
1rh4	IAYLLAKIKAEILAALKKIKQEI
1toh	IQRSLEGVQDELHTLAHAL
1toh	IQRSLEGVQDELHTLAHAL
1toh	IQRSLEGVQDELHTLAHAL
1toh	IQRSLEGVQDELHTLAHAL
1txp	KKELTQIKQKVDSLLENL
1txp  IKKELTQIKQKVDSLLENL
1txp  KKELTQIKQKVDSLLENL
1txp	IKKELTQIKQKVDSLLENL
1vzl	EDKLEEILSKLYHICNELARIKKLL
1vzl  IEDKLEEILSKLYHICNELARIKKLL
1vzl  EDKLEEILSKLYHICNELARIKKLL
1vzl	IEDKLEEILSKLYHICNELARIKKLL
1wpb	QRLILSNQYKMMTML
1wpb  QRLILSNQYKMMTML
1wpb  QRLILSNQYKMMTML
1wpb	QRLILSNQYKMMTML
2b0l	MSKAVVQMAIS
2b0l	MSKAVVQMAIS
2b0l  MSKAVVQMAIS
2b0l  MSKAVVQMAIS
2d57	VDMVLISL
2d57	VDMVLISL
2d57  VDMVLISL
2d57  VDMVLISL
2g7o	TQSSVAKILGIE
2g7o	TQSSVAKILGIE
2g7o  TQSSVAKILGIE
2g7o  TQSSVAKILGIE
2gus	FNAKFDQFSNDMNAFRSDFQAFKDDFARFNQRFDNF
2gus	FNAKFDQFSNDMNAFRSDFQAFKDDFARFNQRFDNF
2gus  FNAKFDQFSNDMNAFRSDFQAFKDDFARFNQRFDNF
2gus  FNAKFDQFSNDMNAFRSDFQAFKDDFARFNQRFDNF
#Tetramer
1avm
1do8
1n47
1t1d
1uws
1ec9
1ulc
2hb9
1e4a
1key
1tz2
1gv1
1ynr
1oqf
2bj9
1mov
1lbh
1dcn
1hg0
1udy
1qsg
1s5m
1xbt
2g5l
1o58
1eia
1tlt
1vko
1gc0
5nn9
1ttb
1qgl
1f8e
2ocj
2ocj
2ocj
1ecg
2ggk
1dch
1g1l
1x7h
1dq0
2pfk
1ggk
2bwy
2f6c
1c2b
2iba
1rzm
1m41
2c4a
2izb
2ibo
1rv3
1unx
1odc
6ldh
1qf7
1vdk
1iim
1var
1ub3
1erz
2rtm
2ez8
2f3d
1f4a
1llq
3fua
1j2w
1lrt
1hyh
1ux1
1nn7
1al8
2bfm
2ftw
1pj6
1zz8
1o00
1nhs
1mng
1pkl
2dvg
1uo5
1t24
1bhg
1fp7
1nqm
1ar4
1hfw
1o7j
2try
1i43
1i43
1ut6
1zr2
1t4a
1nxq
1ycy
1xq9
1fsa
2fr6
1vwq
1grv
1vdd
1dfg
1inf
1dwo
1nnb
1o54
1pwx
2qwg
1p1k
2rtb
1jdf
1gpm
1jyz
1p45
2adq
1vzy
2j4f
2cvz
1dzy
1iny
1ulg
1dc5
1ayr
1qwh
1xva
1jlr
1u7t
2ats
1nx9
1a5c
1c3n
2flm
1pt0
1did
1ulq
1fbc
1szj
1nus
1nc9
1k97
1nff
1s2t
2f0x
1dq5
1o9y
1ped
1xid
1p4e
1zxb
1kgj
1o5i
1p5b
1kq7
1cr7
1gkr
1u5a
1em1
1v5e
1swl
1o05
1qyn
2gm7
2xin
1crx
1fx6
2mlt
1qdo
1l7l
2g5u
1l3i
1mei
1oab
1r8x
1mum
1f73
9gpb
1bzd
1cl1
1gr0
2bfa
1h8g
1drw
1wiy
1sn5
1z0u
1m1o
2f6k
1g7k
1qhx
1ay9
1k7w
1oyn
1b9t
1uj2
1k3t
1nvg
1qot
1jqi
1zk4
1vam
1gn2
1bdv
2cer
2dkb
3xin
1gv0
1uoj
1q43
1tzk
1ky5
1a7b
1tha
1oxc
1ag8
1jn2
1jz4
1z5g
1pj3
1xm3
1p7y
1nfr
2g17
1dcu
1u0t
1cvn
1dgb
1auw
2f3h
2bgl
1nbi
1eod
1ybv
1mvk
1mvk
1ofo
1zsp
1rdy
9ldt
1jyi
1cet
2cag
1zk0
1og0
1og0
1og0
1phq
1t6j
1n4j
1vm6
1ihx
2rti
1qfl
1yxd
2fvm
1z7a
1fpi
1n8f
1qt1
8xim
1q9d
2av9
2av9
2igo
2bo6
4pga
1ky4
1ws3
1xim
1cbm
1t75
2f06
1kuu
1g0n
1f6k
1uo2
2fs2
2c4h
2ewo
2ewo
1unz
2ot1
1stp
2p9c
1zab
1sze
1b8f
1yxc
1dxi
2a5b
1jot
1nls
1uzl
2d32
1y2u
2bws
2b1f
1wa6
1f9j
1szs
1cyd
1uwi
1vjp
1a96
1msd
1s5u
1b55
1g1o
1ygy
1nux
1w75
1i48
1i48
1srj
1rwb
1ggx
1tlf
1o01
1qk4
1zob
1iu8
1u16
1gg9
1s3o
1ap5
1dhs
1y2b
1gkm
1sok
1ado
1pzg
1nfb
1vz4
2tpl
2gm4
2a7w
2a7w
1bot
1r52
2b37
1flo
1xtt
1xg5
1rdz
2a6n
2rtc
1do6
1o2b
1k92
1b2p
1w5g
1sfk
1f8b
2hzv
7nn9
1ukj
1jyw
2cek
1swo
1zpq
1wnd
1jac
1o9t
1ndj
1qwl
1h5r
2cmf
1dvu
1uol
1gz4
1dzq
2a2i
1x7g
1uxh
2iza
2ldb
1rcu
1zjz
1q4u
1c3v
2dbv
2toh
1ybh
2bd0
1uay
1v4g
1qhs
1d9q
1zmt
1xih
1zwl
2aci
1uxj
1xr3
1ex5
2eia
1fpf
1i2z
1ttc
1bqg
5pgm
2fxl
1tk9
1yno
1o5k
1vkn
1v35
2izl
2c4n
1f8f
1d4f
1yfz
1a0c
2fbr
1xll
1nfg
1qqw
1n9k
1gsh
1gn6
1ict
1zw1
8cat
1nv0
3fbp
1nqk
1viv
1yde
1yde
1yde
2f7i
1hql
1unw
2h9i
1px2
1qvc
1ahi
2rtj
1pl6
1uxn
1bxs
1mnz
2bno
2ntl
2hx5
2g4i
2bhd
1bcm
1mjq
1ouq
1j1z
1clk
2bwv
2axv
2fa8
2exj
2fu6
1al7
2d5n
2a7a
1xj5
1gwh
2ize
1tlq
1p7z
1nup
1e47
1eny
2bgk
1i9g
2g1a
1eoe
1bz8
2pkr
2pkr
1d8w
1d3a
1th4
2j5r
1w5i
1ggf
1fdz
1n0j
1swr
2ij9
1ojr
1swe
1v6m
1k0u
1qk3
1i30
1o9j
1lo7
2fn3
1ivb
1wvi
1gpa
2b82
2h7n
1rxx
1non
2q0a
1gp1
1eyj
1srf
1aer
1j0x
2ag5
1t3u
1xl9
2dva
2bfo
2gd1
1gzg
1rxj
2aj8
1gic
2qwc
1c7y
1h6d
1h6d
2oie
2qwj
1me9
1q5y
1tbb
1y2x
1kbj
1aie
1gc2
1kgi
1dvx
1yp3
1pl9
1p8j
1m1t
1udd
1a4q
1si8
1gad
1ezw
1aug
1fe6
1uzn
1ik6
2icq
1ldn
1nfj
1fj9
1ofg
1a7a
2ald
1rrc
1egc
1tbu
1ho3
1qdw
1xcf
1fsg
1dfh
1ea4
1pj5
1dzx
1v5f
1vr6
1w8h
4dbv
2glt
1dzv
1rm3
1uzv
1hwk
1gz6
1pff
2f3b
1n7k
1m5h
1muw
2ic0
2cay
1uxk
1nv1
1tvx
1jqn
1ems
1b4n
1dvt
1t6p
1r5t
1fuq
1x6u
1o2a
1g2z
1jn0
1u4s
1rh4
1m3z
2npx
2bfg
2gus
1ky8
1lt8
3kvt
2abm
1xis
1uxu
2os7
2d33
1yxb
1d7o
1knv
1xig
1j4u
1lrq
1mpx
1fpg
4fua
2qwi
1e3w
1yl6
1f7b
1f1v
1nhp
2sba
1p7l
1uf5
1y9i
1bj4
2hmf
1pox
1tq8
1xyc
1u8v
1tzj
1rye
1uir
1mp5
2idk
1o0s
2yw9
1cf9
2gfj
1vq3
1uls
1nuz
1hjp
1c4p
1ule
1swk
1xtu
1rav
1j4n
1w5l
1d2c
1i32
1jw6
1qo5
1qo5
1qo5
1qo5
2bo8
2bo8
2rtr
1xn4
1p1f
2chh
1px3
1ykf
1xlh
1qrq
1wty
1fup
2nw7
1rpz
1n9y
2gqn
2fua
2bni
1h5q
1h5q
1zjy
1f38
1iik
1gge
1o93
1o29
1j3u
1szk
1z8n
1xns
1pyd
1a16
1qvb
1ecm
1mvq
1dbr
1rqd
2izd
1fnu
2rtd
1nsc
1o04
1u0r
2cvo
1rc2
1jja
1rc8
1r3u
1bd3
1ve5
1mm9
1dqi
1yi7
1ar5
1yp2
1dc4
1xkq
1tjw
1znq
1u69
1e46
1ona
1kh2
2b0l
1ur5
1n51
1a4g
1upb
2bp6
2h7m
1eji
2ezt
1gkj
1mxa
1kkc
1o24
1jsl
1egd
1z48
2oig
1iph
1lw5
1par
1kff
1eta
2idj
1zem
1bzy
1g23
1glf
1e0t
1pkn
1jyn
1l3b
1fpd
1f49
1qxs
2rtk
1d7v
1dqk
2bs9
1sq1
1up6
2b8t
1y2w
1xib
1nal
1bs3
1lcz
1yi1
1fy6
1thc
1abb
1bvq
1hy1
1jaw
1psu
8ldh
1jz7
1msp
2fus
1buc
1swn
2ajc
2xis
1xpp
1f4h
1xq4
3crx
1v6n
1ro8
1xym
2fm1
1djp
1mxh
1b06
1ma1
1dq2
1ggh
1swa
2bh3
1v5g
1ryy
1rst
2rtg
1u9y
1z7j
2b15
1l7g
1xl6
2bfp
2j5q
1f9q
2p9g
2bj1
1p1i
1rvy
1tzm
1p44
1jyc
1gmw
1jvb
1qhf
1qfx
1t3n
1e2t
1qi1
1o90
1qoo
1lk5
1fiy
1qpb
1jqb
1ltq
1bji
2aaf
1of6
1of6
1of6
1zai
1sle
1dq8
1use
1w0m
1nap
2bc3
1huv
1bi9
2gub
1yhy
1ugw
1pm9
1ldo
1pv1
1ofb
1bwn
1z42
2rte
1yif
2p06
1f39
1t2d
1ald
1zr4
1rv4
1fxp
1yvw
1xlc
2bj7
1qdv
1x9g
1ave
1nv5
1g0o
1k1f
1inv
1eyk
1roz
2fvk
1ing
1spx
1a0e
6pfk
1ceq
1dvz
1i33
2b9a
1qki
1sn2
2gfk
1iii
1b1z
2plh
1qr7
1grq
1v37
1aux
1ryd
1jz2
1o60
1gq2
1gq2
1gq2
1b9b
1rxh
1f8d
1la2
2bf7
2cce
1pj7
1vif
1m35
1px0
1w30
1dgd
2d29
1qw2
1vwf
2ady
1bxc
1vbo
1zkn
1s5v
1dbv
1lt7
1joj
2bwx
1xlj
2c4l
1h2b
1val
1rit
2f36
1tei
1wp4
2bj8
1wsa
1pt1
1wlv
1tt6
2dvt
1n8p
1szx
2b22
1ao0
1a98
1die
1pym
1dp0
1wn5
2bhb
1i41
1i41
1wl6
1zv7
3gpd
1e3f
1bgl
1lo9
1yl7
1dof
1tjv
2g9e
1luv
1dc3
1th2
1lvw
1cwu
1msa
3dbv
1eno
1swb
4fbp
1y1l
1pkm
1j4e
1swq
1lxj
1h7k
1crw
1y4i
1a49
1hxh
1jyy
2b4r
2p9e
2a9e
1yqh
2q3v
1dqu
1djo
1nc7
1gyp
1nur
1fbe
1a95
2gqv
8xia
1a79
1obf
1m6s
1oft
1u15
6xia
1w3t
1tyz
1fpl
1ozf
2exk
1wmb
2q41
1jls
1aqf
1zcr
1tzl
1ulu
2bnw
1gkq
1mas
1zd6
1u8f
1qg6
1hlp
1wrr
1xky
1xtv
2aq8
1uo3
2izc
1zah
2h7p
1gvf
1xij
2qwe
1gco
1fnv
1c3m
1xoq
1r95
1v8b
1t26
1pj2
1kfl
1g8w
1dsx
1a4z
3ull
4xis
1xlf
2ajb
1epx
1uxp
1y2e
2c58
1o5q
1w4z
1b7g
1n7h
1eqq
1gkb
1nhk
1o02
1xu9
1inh
1ofq
1q0a
1etb
1f74
1dka
1xzn
1bgm
1k6y
2awi
2awi
1bk4
1lel
1nhr
1d2h
1nba
1npl
1of8
1kaw
1cq9
2h5l
1pl4
2p4k
1ewd
1g5y
2d3e
1ydg
1bze
1iin
1dm3
2a94
2o2y
1pi3
1hwi
2g4g
1ous
1oe0
2bo7
2bo7
1enp
1ptw
1bxb
1uxt
1guy
1uny
1aos
2fbp
2ntj
1r37
2dvx
1tgu
1v8o
2rto
1i10
1dq4
1dlu
2esn
1gwe
1ujq
1uh0
1o20
1nfq
1gw9
1njk
2ccn
2cah
1z1g
1nzw
1xhl
2dv9
1cf2
1d7u
2esf
1vrw
1fdj
2fub
1xea
1swg
1qb4
1swt
2bhn
1lw4
1avd
1w9y
1v6k
1q5o
2dud
1mcz
1mcz
1mcz
1ufq
1n0n
1swp
1pqe
1dge
1nuw
1fzw
1mp3
1ivf
1ng3
1tlm
1swc
1sbd
1vj0
1bjq
1nm3
2ajd
1cjx
1cn1
1szf
1dq9
4xia
1nf7
1coj
1rir
2a5c
1pky
1orw
1p1h
1vwg
2ccf
1y2d
1gn3
1f3w
1q7b
2rtf
2g50
4gpd
1geg
1re5
1s1m
1h5t
7pcy
1zal
1rm0
1v9d
1arz
1ugx
1y2v
1i0a
1uwu
1fnw
1s5t
1nlk
1zq7
1n8n
1eb4
1fxq
1av1
1zuq
1a97
1hqq
1sff
1nv6
2c12
1j3w
1k1e
1k1e
1oih
1xlb
1rmq
1w2e
1w73
1uf7
2bha
2fm6
1ive
1bq4
1hy2
1rtw
2ark
2uz3
1bfd
1uxi
1dgl
1mxc
1hbz
1w8f
1z54
1g0r
1m3w
1svv
1sru
1bt6
2g9k
7xim
2mas
1lw7
1vk8
1vwc
1jz8
1xic
1sts
2xim
1rmt
1pjl
1rm5
1luw
2fr5
2izi
1j4s
1fbh
1vwn
1o6e
1jbc
1c3k
1z41
1z0s
1s5w
1pzh
1kbu
1xii
1sn0
1w3i
2h6a
1ofa
1nnc
1yba
1b9s
1xlm
1fwn
1yxm
1j95
4ald
1zz7
1gz3
2dvu
1gk3
1ris
1uhv
1c3u
1ldg
1a7k
1m6x
2f5v
1jcy
1n7y
1pqf
1fpm
1lro
1e5f
1fpe
1tup
5xia
3pfk
1n9p
2izf
1h6b
1xpj
1w5j
1f4j
1jvm
1pck
2fuj
1sml
1g9t
1drv
1f8i
1yi0
1r4s
1xon
1sws
1swd
1z94
1lo8
1rjw
1xl4
1lcw
1rxk
1ixc
1utb
1wnb
1bmz
2ew8
1v6l
1tb7
1ovo
1ovo
1gg0
1qf3
2nw8
1srg
3enr
1nzx
1vbp
1me8
1x94
1f9s
1ihd
1wb7
2bj3
1lk7
2ntm
1c14
1dyo
1e48
2adp
1xli
1i9h
1szu
1enq
1w6u
2bwu
2axu
2axu
1wn6
2fu7
1d2g
1ja8
1vwr
1ope
1oko
2o23
1z5u
1euh
1orr
2fzv
1cs1
2b9v
2b9v
2b9v
1tju
1px4
4xim
2izh
1pl8
1cuk
2iec
1dih
1bu6
1nqa
1h6c
1f86
1ezr
1vcm
1m0o
1tyr
1p7g
1g6k
1t2c
1dvy
1ij8
1ofp
1bzw
1ldq
3pga
1lev
1tsr
1f1u
2fwn
1uo1
1m85
1yp4
1po7
1qi6
1fny
1pvd
1j8d
1x99
1kq4
1q1l
1d9e
1llc
2ez9
2qwb
1wok
1w3n
2cx9
2rtp
1a68
1eep
1bco
2b83
1zid
1p81
1sld
1hwj
1our
1hl2
1c3c
1cw3
1gow
3nn9
1mq0
1v72
1dzu
1q7c
1mkm
2qwk
1fpb
1xin
1tb3
1h6n
2ac0
1rm4
1jqo
1ul9
1lld
1uo0
1qcw
1rqx
1xra
1bxz
1xz8
1wn3
1k1d
1ggj
1efl
1kl3
1uxv
1hg3
1uwr
2hsd
1gk2
1m4s
1klo
1df8
1z1b
1jg8
1enr
1uf4
1mpy
1ru0
1j2g
1o1h
1w2m
1fbg
2b4t
1swh
2dvd
1ldm
2ldx
1dco
1lbi
1bm7
2cax
1mto
1yl5
1xyb
1psd
1nuy
1uup
1nsb
2nlz
1vwo
2euh
1ap6
1glv
2ggl
1dq1
1cjp
1i6o
5xim
1kor
2qwf
1f3x
1dcp
1dc6
1dwp
1jz0
2bnz
1inx
1jtk
1nv3
1h5s
1fx3
1qws
1vp2
1ws7
1uf8
1mwe
1up4
1eyi
2hek
2aio
1i7l
1ugy
1ak5
1uh5
1yvk
2h4u
1yak
1upu
1ovm
1bt8
1m1b
1hyg
1xdi
1xxx
1yw0
1usx
4eca
1mxf
1t2f
1w8d
2ghp
1eof
1o7y
1c26
1dgf
1vwk
1u21
1lxc
1hfj
1slg
1a4e
1tsh
1q8f
1iy8
1tfp
1xor
1kl4
1ttr
3xim
1oik
2b77
2rtq
1xo0
1l7f
1e4h
1qhn
1xwf
2ctv
1su1
1ie4
1a17
1cl2
1q3n
1sbe
2gds
1ldd
1r56
1lu1
1q19
1fbf
1pyg
1qos
1cnq
1i6p
1vc2
1xfb
1xfb
1rmy
2fu8
2ahw
1o27
1j2r
5xin
1i3h
1o92
1xla
1f1x
1k2w
2gab
1hqw
1unt
1upc
1dq6
1g1j
1s2u
1sc6
1xlk
1bq3
1nut
1xya
1fug
1jof
2ez4
1kh3
2tep
1bsm
1n43
1u4o
2bn7
2ahu
2hae
9xia
1gsa
1j4t
1f6p
1e0u
2pd4
1ue7
2a9g
1zk3
1eg7
2hlp
1f8m
1nv7
1m26
1gt7
2bhc
1ith
1kxz
1ec7
1baz
1g1u
1m0n
1xyl
1npx
1e7w
2gm8
1xle
1xiv
1p1j
1vcj
1z9w
1o5o
1jcn
1qso
3eca
2a8g
1nuu
1ihy
1fpj
1f5z
2bag
2ign
1zte
1gke
1yhz
1r53
1ws8
1l3c
1rli
1ja9
2abr
1xil
1m3e
2hcb
1g7u
1w7v
1zfj
1cbl
1nbo
1zaj
2ahi
2buc
1uxr
1nl7
2hza
1jr1
1vwd
1pr9
1pxd
1ue1
1nqo
1auv
1a4s
1ezj
1qny
1i3d
2c31
1mfp
1hdc
4nn9
1grr
1rx0
1wb8
1pow
1ro7
1ciw
1y2c
2b3z
1q5n
1jz5
3mde
1jyv
1e4b
1ces
1niv
1q15
1ppy
1gg1
2fm0
1um0
1cer
1joa
1xt4
1e6w
2nv6
1vwl
6ald
1t2e
2glk
1vz5
1uzm
1s7c
2fty
1r51
1spi
1z44
1ha5
1ha5
1ha5
1nto
1sjw
1s1g
1gee
1m3s
1jyx
1qr6
1zs4
1a2z
1fmc
1jz1
1yaf
1fat
1f61
1wm6
1wbq
1q0c
1azd
1hfk
1f8c
2h7i
1yfm
2pva
1slf
1usd
1iy9
1vwa
1pj4
1a0d
1upf
1jsw
1kz8
1vcn
1qnm
1inw
2izg
2dvb
2c07
2rox
1c7g
1m5s
1zgc
1rlz
1nbx
1y2k
1pwz
1r4u
1ldi
1mc3
2f8a
1inl
1pqh
1c8b
1z7g
1qgn
2bat
1agx
2pab
1gz5
1qxo
2gf6
1sri
5cna
1pvn
1jaz
2orv
1v6t
1i0z
1f41
1fh2
4pgm
1pzf
1wlu
2pah
1nul
1upa
2aqk
1p7b
1r94
1vie
1fua
1igw
1w91
2g82
1sy7
1xrj
1a5z
2gyi
1nfh
1tta
1kl5
2b8j
1nuq
1vwh
1pk8
1wpw
1ls3
1dgg
1yrh
1y2t
1h6a
1wwh
1oux
2bww
1gyq
1fxo
1pts
2bde
1nm0
1hxz
1b3o
1gp9
1mqf
1e5a
2ot0
3mds
1o7l
1dru
1fx8
1jkf
1nv4
1f9r
9xim
1npt
1mk5
2enr
1bl8
1w5k
1m4t
1b25
2bnn
1q4t
1mjo
2i52
1z0z
3cna
1jqp
1xom
1t2a
3mdd
1luq
1m1l
1fj6
1ue6
1vwb
2ahv
1xlg
2trh
1jr7
1jz6
1ux0
2pa3
1tyh
1zz6
1siq
1scr
1hy0
1vco
1ku8
1n7g
1gho
1th3
1fdy
1m0q
1xxj
1evj
2cam
1ivc
1phw
1efk
1dfi
1zsn
1ofr
1ofr
1ofr
1dwq
1e92
1pg8
1v9s
1zk2
1ulf
1mew
1zwk
1doh
1apn
1fpk
1dhp
1ozg
4pfk
1ibj
1mw5
2j5k
1o26
1nns
1kcx
1pl7
1ioi
1vh1
1j1y
1s98
1uo4
1vln
1cj0
1zgb
1g3l
1xkl
1a3w
2fu9
1qwm
2exi
1x8f
1gcl
1zwy
1uxq
1m3k
2qwd
1gnz
1q9m
1qm4
1vwe
1y1a
1d6n
1hn1
2rtn
1enz
1fwt
1gwf
1px8
1uh1
1v6i
2boj
1zzc
1w4l
1fba
1g1i
2p3r
1wl9
2dfa
1oad
1ahh
1w5h
2nuj
1xyg
1tz8
1ozh
1ovp
1gph
1pe1
1ivg
1p4c
1wnt
1frp
1swf
1e4c
1nxd
1nxd
1nxd
1u5c
1swu
1r74
1dzw
1zc9
2bo4
1ryi
1zo8
1zo8
1zo8
1zo8
2fhk
1sre
1nzz
1xld
2ia5
2ia5
1nhq
1jdi
1jdi
1jdi
1jdi
1jdi
1mep
1ws9
1pyq
1s5n
1dbz
1q6z
1ewe
2c5g
1guz
2cx3
1hw9
1b65
1pze
2g4j
1i3e
1bdt
1vax
2d30
1b3r
1rg9
1xy3
1orv
2b5d
1bdf
2ntk
1unv
1xc4
1xrc
1cfr
2a6l
2c0u
1g7v
1vay
1ens
1d8a
1lu2
1b9v
1ijn
1oo2
1ids
1twj
1bxh
2iga
1fta
1xif
1kuj
1d7r
1q4s
2qwh
1xdc
1bdb
1lda
1hw8
2qwa
1gae
7gpb
2f8i
1gzt
1rkx
1vm0
1kp2
2h4e
1zxl
2fhj
1jq3
2q45
2rtl
1eyg
1gox
1y82
2a21
1jz3
1lrn
1n9m
1ng4
1ovs
2ig9
1yrr
2d1y
1j20
1ez4
1zz9
1hwl
1f1o
1lx6
1p33
1xi9
1vwi
1u65
1dvs
1fur
1bhj
1nv2
1gn4
1bhw
2izj
1str
1hg1
1nqn
1kev
1dvq
1vl2
1qsm
1t0b
1w0c
1fiu
1m0p
1llu
1ztc
2roy
1x1t
2gta
6xim
1unu
1umy
1bpw
1xqm
2hki
2ewm
1o1x
1qdc
1ldf
1iz1
1ecc
1kh1
2fm5
1jcx
1uld
1zod
1q5v
1e49
1uwt
1at3
2g7o
1r8y
1fa2
9ldb
2pd3
1kp3
1s2v
1s5a
3xis
1nsd
1i7n
1mxb
1i01
1ivd
2b4k
1v6j
1z88
2msp
1swj
1gga
1ec8
1sf2
1u1i
1ou6
2dvf
2cna
1pp1
1o28
1m7s
1cvi
1ywg
1fo6
1ecf
1rhp
1vwp
1wvl
1p9l
1rvu
1y3i
2rta
1bkb
1sbf
1b01
2b35
1ue5
1fbp
1fuo
1de6
1scs
2bua
1y1d
2ezu
1me7
1e5e
1wvg
2d45
1o6z
1pfk
1nn2
1nna
1v9z
1agq
1f1r
1dss
1jeo
1dqa
5fbp
1z3z
1kol
1a5u
1p80
2avp
1gtd
1xrb
1vl6
1rii
1bvr
1kia
1l3a
1a6j
1ege
1zzb
1e3s
1uxg
1fbd
1bd4
1suw
2ceq
1dgh
1yfe
3pgm
1vwj
1oi0
1k0w
1k0w
1k0w
1k0w
1k0w
1fww
2h7l
1q0o
1xie
1xwr
1g9s
1lcv
1hmp
1h21
1qhy
1srh
1qnw
1dzz
1y1o
2ckm
1g2v
1con
1edo
2pel
1u9z
5ttr
5ttr
1mj2
1li4
1d7s
1j21
1jsr
1ivh
2b6e
1f9p
2avi
1rsu
2nck
1vim
1toh
2rth
1ecq
1jki
2c5f
1l7h
2b14
1ch4
2ae6
1n93
1w76
2dji
1rdx
1ml3
2bnm
1moy
1zpd
1fhn
1uqx
2bwt
1ws2
1of7
1o25
1jui
2exh
1w6r
2b36
1j1j
1de5
1up7
1iof
1umf
3pva
1ax4
2f01
1sir
1hvv
1v8p
1v8p
1dlv
1w27
2bgm
1wlr
6nn9
1nbh
1hxl
1plf
2nw9
1vwm
1gd1
2gh7
2fq6
1meh
1qk5
1rfz
1uwq
1e93
1v6o
1fws
1ftr
1szg
1tpl
1nq5
1w37
1d8l
4blc
1zk1
1uwz
1e3j
1y7b
1pcw
1o84
1soq
1j7v
1ep3
1tjp
1ni4
1thn
2ad7
1efn
1mk2
1qoq
1um9
1i51
1i7b
1qhh
1qo0
1www
1wdl
2ckb
2ltn
1pys
1b4u
2nzv
1rwm
1ml0
1gvn
1aip
1k8y
1i1r
1j8h
1wdw
1wdw
2q4g
1ttq
1jn9
1lof
1x7z
1es7
1j3k
1umd
1slv
1f9e
1f9e
2clm
1re1
2tys
1pyo
2ad6
1ldc
1lgc
1nt2
1igt
1v11
1kfc
1rww
1kb5
1nbw
1akj
1t3m
1c8v
1hle
1j3j
1r2c
1jrp
1h25
1m57
2bo9
2gc4
2ny0
1nys
2cll
1fak
1loa
1fs1
1h2k
1kf6
6prc
1maf
2ifg
2gzd
1cqi
1qtn
1jwh
1ty7
2trs
1kfj
2gac
1i7q
1l0v
1nam
1ty3
1g9m
1zq1
1i7s
1i72
1qo3
2air
1rwn
1oql
1slu
1mwa
1wve
1d7w
1eys
1a5s
1txq
1e1h
1ezs
1ayy
2p6b
1fyt
3sic
1hys
1bqh
1ep1
1ty6
1kj2
1f93
1v16
1j3i
2cli
2sic
1xex
1gk1
1sz6
1rhj
1qgw
1fq9
1qty
1rwx
1kgy
2akw
1bou
1g72
5sic
1d6r
1qse
2b4j
1z7x
2i5n
1rhu
1umb
1k7x
1j5o
1f3m
1t03
1ibc
1jwa
1dtw
1a0h
1a5a
2lal
1rew
1dd4
1bd2
1h4j
1rzo
1qrn
2oen
1jkj
1slx
1mox
1jro
1g9n
1w6s
1unh
1jnz
1k8z
1cw2
1n5y
1i7c
1xxf
1ep2
1ao7
1mae
2bcj
1myp
1htr
1kfe
1nvm
1slw
1d2v
1rhm
2ad8
1ktz
2b76
1beu
1axi
2prc
1y6k
1hwh
1f51
1rzr
1onk
1rin
1evt
1wmi
1ef1
1dii
2nzu
1l7v
2cha
1wdm
2clk
1x7w
1ltd
1loc
2amc
1v29
1hcf
1hzh
1w2w
2bw3
1i9c
1a50
1ar1
1lob
4aah
1ice
1dan
1kmi
1kzy
1b7y
1i7m
1nhg
1h24
1rwo
1ofs
1g6r
1kfk
2ol3
1jck
1ivo
2pjr
1gxs
1k2x
1xg0
1h27
1nnu
2d9q
1cqj
1lx5
2d0o
2clh
1pyt
1apz
1qdu
1qdu
1b70
1c29
1p27
1eiy
1kbi
1x80
1dhk
1nvp
1sc3
1rzj
1lp9
1m2o
1tab
1efx
2bev
1lem
1nh2
1rhk
1gpq
1apy
1cxp
3sc2
1ib1
1qop
2b5i
2mad
2aly
1s4y
1k7e
1dnw
1i7w
1cb7
2bbk
1scu
1cd9
1rhr
1pgr
1oga
1xdt
1i1q
2scu
1efu
1y6m
1fuy
1w72
1rv6
1bi7
1l9j
1a5b
1v1r
1rwp
1qsf
1d5l
1bcr
1len
1i79
1i7x
1y14
1h28
1loe
1n6q
1x7y
1ire
1mi5
1lco
2hmi
2gzh
1gk0
1qs0
1jwb
1jnr
1kfb
2cle
7prc
6rlx
1nhw
2bew
1ccw
1l9b
1txv
1m56
1diq
1u0n
2beu
2bgn
5prc
1w7j
1fcb
1hkd
1cx9
1lqs
1ytf
1jw9
1r0a
1log
1wbj
2wsy
1rwv
1rzk
1les
1jst
1tid
2gj6
2ftk
1mah
1xrs
2gc7
2gc7
2gc7
1nvi
1a4y
1rwk
1taw
1k3u
1flt
1mhe
1f2u
1ofu
1xxd
1wdk
1f6m
1upt
1xx9
1k8x
2ahj
1x7x
1th8
1azz
2h62
1mco
1g4y
1djs
1sbb
1viw
1wci
1ubs
1k7f
1mhl
1lod
1hl6
1s1c
3kin
1kfy
2gj7
1qdl
1bcs
1xf6
2gaw
1a2k
2d0p
1ty5
1cvs
1sc1
2tsy
1umc
2d6f
2d3t
1v1m
1mnm
2erj
1til
1lrw
1wht
1prc
1jjc
1b5f
1c9d
1fo0
1c4z
1jll
1igy
1ezu
1u5b
1ttp
2bp7
1fs2
1jch
1tu3
1tu3
1dnu
1bks
1unn
1sc4
1h4i
1whs
#Other
1u6j
1r9x
1owc
1f6t
1ht2
1xny
2fwk
1bgv
1hhq
2j9a
1gus
1gq7
1lap
1i6t
1wkj
1hyb
1pr1
1wo8
1hor
1e94
1t6i
1ibs
1pjb
4otb
4otb
4otb
4otb
4otb
2au6
1w4b
2et1
1pz2
1lv7
1zs6
1utt
1iqp
1k44
2anu
1jdv
1i1l
2ac7
1mjx
1wog
2br4
1gun
1u9i
2fuf
1q52
1nlf
1w48
1say
2dcn
2prd
1ky9
1nw4
1nly
1vbf
1z75
2a0s
1xru
1h3d
1wmq
1nth
1xey
1xo6
2a18
2ap9
2gvk
1ndp
1v7z
1q0d
1oum
2q3s
2hrq
1os4
2c5r
2b8p
1ljo
2bmu
2dgm
1pkk
1nsf
1pr2
1odi
1n6d
1u1g
2idb
1ipw
1tv4
1svm
1vhj
2di4
1aei
1t3d
1q3v
1b4a
1jp7
2cwl
1wzn
1vmd
1im2
2a7s
1kr2
1wps
1olo
1rxy
1owb
1xms
1lcp
2tmg
1o6b
1pr5
1kdn
1b93
1ht1
1nxg
1cr0
1pz3
2bne
1rjm
2az3
1dea
1r7r
1frz
1cd5
1rxc
1gl7
1on3
1pv8
1o59
1qdn
2ewh
1bvu
1ino
1jx7
1be4
1pke
2brx
1xiq
1m8g
1f8x
2au9
1gl6
1qw8
1i1k
1xx7
1utz
1nb2
1v19
1s89
1ef8
2au8
1pr6
2ijc
1fs6
1faj
1egh
1szo
1szo
1szo
1r6m
2ewb
1gzu
1wpv
2auu
2ajt
1xsi
1jdt
1mx1
1pmm
1uan
1jt9
1nsp
1xb1
1j70
1iy2
1dub
1s80
2dqy
1iy0
1s2l
1wnc
1bpm
1g8y
1lnl
1gqm
1y9e
1eoi
1lwx
1xp8
1kqo
2bsx
1ndc
1jku
1je1
1iyd
1xxc
1woh
2cc2
1qex
1n25
2bef
1y7u
1q0m
1ude
2afb
1f3f
1wz8
1nsk
1vgg
1odl
1izc
1od6
1s2d
1uds
1gug
1k89
2bnf
1vrg
1vlq
2bri
1i1m
1oxy
4ota
4ota
1k70
2cbx
2i14
1wmg
1fi2
1jb1
1qez
1pjc
1f8y
1eks
1rea
1w44
1u6k
2a1f
1ssm
1pkh
1wkk
2f2h
2ci2
1o9i
1s57
1m8p
1b26
1v9l
2a1b
1pr0
1rjn
1e32
1jdu
1r9y
1nue
1y13
1tv2
1pmo
1iy1
1pk9
1bll
1g7a
1mjz
2gzt
1tgy
2afa
1g8h
1nh8
1nlz
1dxe
1h1t
1gn8
1bhn
1fqo
2buf
1iw8
1nqb
1t6u
1e3p
5cev
1on9
2gbl
1rr9
1cr2
1pjh
1tfu
1rre
1t57
1l7a
1j2t
1j2u
1mkz
1lla
1s2i
1l2q
1kqn
1hlw
1n6e
1hzd
1hcy
1vlh
2dgl
1ov6
1opx
1oyr
2a2o
1rpx
2c5h
1x27
1mn9
1gut
1jee
1k3p
1ekr
1npk
1e9s
1odj
2b8q
1j58
2a10
1wek
1i40
1z7e
1w4a
1bux
1kq1
1we5
1wye
1aup
1pr4
1cks
1nr7
1b6t
1gcb
2g64
2hxg
1ndk
1k3f
1yli
1u7k
1wpt
1ya4
1a3g
2bm8
1pi2
2gti
2bty
1u1s
1u1e
1rqr
1pk7
2fli
1g7b
1mjy
1f9a
1s8a
1dxf
1ncl
2bnd
1qvr
1g8g
1ovg
1nh7
1tf7
1yah
1gq6
2et7
1udn
1lam
2fw2
1fsf
2hrr
1ey3
1ne7
1mj3
1t8s
1xxa
1xsk
1ra5
1cb5
2az1
1cr1
1xnv
1ixz
1u6i
1s59
1e0k
2cea
1cr4
1q3k
1jds
1ou4
1g6o
2cev
1ll1
1u8w
1qw9
1kq2
1hrd
1b99
1dm5
1dci
1ra0
1w4c
1w4c
1w4c
2dya
1ej2
3gcb
1u1d
1fr3
1nol
1hwy
1g8f
1m8j
1hiy
1e9r
2gjv
1nr1
1vpm
1lan
1u9j
1dku
2rsl
1tqj
1bpn
4otc
4otc
4otc
4otc
1wrq
1vk0
1nx8
1f9n
4cev
1pae
1yq2
2h7c
1w47
1oty
1k6w
1qv9
1udo
1s2g
1sg3
2dr0
2af7
1p8c
1jkv
1l3j
1xmv
1t8r
1s3f
1gki
1uiy
2gmy
1mx5
2a2m
1u99
2ete
1k32
1w55
1oyp
1igp
1j73
1nx4
2dub
1xe3
1b4s
1z74
1t8w
1z7b
1yaj
1yaj
1yaj
1g2i
2fyw
1iye
2reb
1euz
2dxf
1pkj
1q1g
1ik4
1ecp
1ae9
1xnw
1uzb
2c4t
1obw
1jxv
1xsj
1ey2
1rxu
1rxu
1nsq
2hvd
1vhw
1ya8
1tv3
1w49
2dqz
1uw8
1u1c
1jdz
1wkl
1ods
1g41
1nxe
1q0g
1r9z
1tt7
1hwz
2bm9
2h85
1d2n
1m8f
1hot
2o4d
1a6r
1htv
2gx8
1leo
1t0u
1ndl
1hk9
1u1z
1vke
1woi
1eyb
1q0f
1b4b
1r2k
1tgv
1ytd
1do2
1otx
2dxe
1lx7
1pw7
1odk
1n6f
1jpv
1ehw
3cev
1ucn
2br3
1bjp
1bjp
1rqp
2dy9
1zei
1w46
1jec
1s5z
2ce7
1e0j
1k9s
2fg9
1rak
1wpu
1sq6
1dkr
2gth
1sst
1v1b
1u98
1wrn
1ef9
1gtm
2dxd
1oz4
1t8y
1z73
1fs5
1q0k
1t6q
1wro
1b3b
1jfd
1mx9
2c2w
1mjw
1um8
1xb0
1wvc
1l1f
1u94
1svo
1o8u
1do0
1udq
1otf
2c5b
1qjc
1xxb
1v1a
1pku
1ybd
1w57
1jed
1m5a
1knx
1mn7
1v1s
1guo
1vea
1je0
1mso
1nqt
1ssq
1y12
1vp8
2eip
2cwq
1ovl
2cb5
2bm7
1os3
1a69
1odt
1ko7
1svl
1gyt
1u1f
1k39
1tzf
1od5
1q1k
1r6l
1hwx
1hqy
1i2d
1nsl
1ykb
1u1t
1q51          
1lnx
1i81
7ahl
1n9s
1mgq
2oau
1ny6
1i5l
1n9r
1j2p
1wnr
1p3h
1jri
1i4k
1i4k
1i4k
1q57
1jbm
1ldb
1tzo
1loj
1hx5
1h64
1h64
1h64
1i8f
2hy6
2cby
1tg6
1frw
1uyq
1w31
2cxe
1mra
1rs4
1tr1
1e8g
1ho1
1nzb
1m5w
1pok
1kca
1yac
2chr
1e8h
2muc
1t35
1e51
1dhy
1lnq
1ho4
1v5w
2hmu
1gyl
2c1h
1rrw
1eil
1umg
1kw6
2ap6
1dzn
1rsd
2dhn
1h7r
1h2d
1hmd
1w1l
1e8f
1jq5
2hms
1jqa
1w6t
1pvr
1eb3
1ixo
1kq3
4crx
1sjd
2izy
1po9
1knd
2h2i
1w1k
1kw8
1pvq
1dtn
1i8j
2a2l
1hmo
2cwx
1h2c
1w1j
1kmy
1ixn
1qml
1l6y
2hmw
1qcz
1p0n
1nbu
1vao
1pvp
2gjc
1nu5
2fy8
1kwb
1eir
1ohl
2mnr
1p0k
1sef
1ahu
1uun
1lkd
2hmt
1i4z
2ane
1ixq
2fw1
1leh
2crx
1saz
5crx
1chr
1crk
1kw3
1onx
1qox
1sjb
1i1g
1lgt
1w1m
1tkk
1qnv
1rri
1b9l
1h7n
1knf
1fr9
1bga
1gjp
1rsi
1ixp
1n0g
1bgg
1kwc
2hmz
2gge
1uf3
1e0y
1dhn
1b4k
1vqs
1vqs
1w1z
1n0f
1kw9
1sjc
1ylv
2fwj
1sq4
2vao
1xmp
2ate
2h61
1muc
1mdl
2hmv
2cfx
2cg4
1jpu
1jpm
1bkh
1b4e
1vcg
1han
1sql
1eiq
1vqy
1mns
2gl5
1qlu
1q3u
1rry
1aw5
1e4i
1h7p
1o4v
1x9j
3muc
1i4y
1bvs
1qlt
1ma7
1u11
2hmq
1qk1
2gdq
1l9v
1f9c
1sja
1mdr
1poj
1rs2
1onw
1d7a
1u68
1h7o
2d69
1l6s
1n0e
1yep
1wm9
1l6w
1wx0
1n3s
1ogf
1n8j
1x0p
1o68
1yex
1yf1
1oge
1uul
2ahr
2iuo
1a9c
1szp
1szp
1vpx
1dw9
1yf0
1ogd
1oy0
1x0r
1bhc
2cv4
1b0c
1o66
1hi9
1we0
1zpy
1ogc
1m3u
2hex
1n3r
1n3r
1e2y
1n3t
1bz5
1fbx
1zof
1dwk
1jzn
2gic
1gtp
1di0
1geh
2iu7
1qmv
1wuq
1muq
1fb1
1a8r
1wur
2amf             
1ht2
1vei
2cc7
1xfo
2c4v
1gme
2ccb
2c57
1f52
1ned
1uvh
2gre
1dxh
1f1h
1veq
1uqr
1up8
2g9t
1ekj
1umn
1g63
2ccc
1ylo
2ga6
1ht1
1h05
1gu0
1tko
2gls
1gvh
1jig
2dhq
1gtz
1o9r
2cie
1moj
1tr0
1p3y
1fou
2lgs
1tjo
2bjy
1xrx
1mog
2fjc
1g3k
1j2y
1h5w
1vdm
1jre
1zuj
2bw1
2cif
1v1j
1jts
1ji4
1hto
1zs3
1h0r
1gqo
1ji5
1coa
1qgh
1lgr
2bk6
1tk6
1pvv
1znn
2cjc
1h0s
1ngk
1y0y
2ext
1tkp
2cc6
1qhb
2bmx
1fpy
2cc9
1g5q
1l8h
1dps
1d0i
1jnb
2bvc
1a1s
1np3
2cc8
1n1q
1ort
1vel
1gu1
1l8i
2bkc
1ijg
1sbz
1vlv
1hqy
1y0r
1djr
1ltr
1sac
1vr4
1uw6
1uw6
1uw6
1ojx
1fd7
1lgn
2a3y
1fgb
1jr0
1czw
1xmi
1i9b
1rf2
1ejb
1jg5
1qnu
1b44
1fbm
1efi
1y5y
1mz9
1vpn
1ok6
1qb5
1c48
1cqf
1d1i
1b09
1jqy
1jqy
1eq2
2bos
1vdf
1pzj
1g8z
1gnh
1pzi
1kyx
1kz9
1czg
1ct1
1w8s
1t0t
1uv6
1eef
1bos
1bos
1bos
1xe0
1llr
1nlq
1lt6
1rcv
1d1k
1kz4
1gyk
1k5j
2oar
1kyv
1qcb
1kz1
1vps
1ux2
1ok4
1w8r
1md2
1lt5
1ias
1chp
1pzk
1zis
1vdh
1rdp
1c41
1t8z
1rd9
2c5c
2bbj
3chb
1y60
1kz6
1eei
1chq
2guv
2chb
1qoh
1qoh
1qoh
1c4q
1y2i
1kyy
1bov
1lj7
1xb9
2iub
2hn2
1fg9
1c6v
1ldk
1sa1
1hez
1sa0
1w88
2bwe
1w85
1o7d
1fzf
1d0g
1fav
1qab
1s5c
1p9m
1xmf
1i3o
1fz0
1n86
1tzi
1n61
1pk0
1p0s
1zyr
1h59
1fz2
2nuu
1sgf
1iwb
1o7g
1otu
1mdu
1tzh
1ruy
2viu
1mro
2hey
2a6e
1ffv
1fzg
1hbu
2hmm
1k28
1mhz
1t0r
1cz8
1xu3
2inc
1uuw
1mda
1wql
1ozb
1hgi
1ob1
1mql
1hbn
2cw0
1egv
1xvd
1fi8
1n5w
1hbm
1xmh
1ulj
1xvg
1rv0
1ott
1hgh
1rf3
2fk0
1xu5
1k90
1rd8
2a6h
1f80
1afv
1n13
2a69
4hmg
2b24
1d4v
1n8o
2ind
1uuv
1s5e
1iwp
1prt
1t9g
1fz4
1nmc
1kac
1uc5
1ots
1fz7
1eex
1o7w
1g2c
1g2c
1g2c
2ga4
1rlb
1smy
1n73
1mty
2goo
1zv8
2hmo
1mmo
1fzi
1egm
2siv
1uli
1lwu
1o7m
1bcp
1pya
1fiq
2bs2
2j12
1fze
1rvz
1fyz
2ibx
1fz6
2bmr
1ruz
1t0s
1flc
1e6y
2hml
1sb3
1mhy
1eg9
2c2v
1pvo
1r4p
1fzb
1azs
1m1j
1hbo
1o7n
1mqm
1bj1
1hgj
2a68
1s5d
1ub4
1pto
1s5f
1jjo
1fz9
1t3q
1hge
1aik
2hmj
2afh
1t0q
2bmq
1jek
1fz5
1dio
1n62
1xu2
1ul1
1ti8
1xve
1fzc
1rvx
1hgd
1ndo
3hmg
2hmk
1uc4
1p4l
1o7h
1pv4
1rvt
1ahw
1jyo
2a1t
1ffu
1fz8
2b1x
1xvc
1lt4
5hmg
1fzh
2hmn
1iw7
2be5
1de4
1e7p
1xu1
1n63
2bez
1r4q
1qfw
1hgg
2hmg
1s5b
1rm6
1xvf
1o7p
1du3
1fz1
1xvb
1xmg
1e6v
1fz3
1hgf
1mt1
1ru7
1dm0
1qlb
2bmo
2hev
1lt3
1p8v
1n60
1mqn
1glb
1tyg
1cs0
1mg2
1g21
1bkd
1gle
1c30
1c3o
1m34
1m6v
1z7n
1bxr
1pyu
1kee
3prc
1uhe
1a9x
1g20
1mg3
1jdb
1w1w
2jb0
1ce8
1go4
1tbg
1qmo
1z7m
2fug
2fug
2fug
1dxr
1usy
2mta
1uhd
2bsq
1gla
1exb
1t36
1n2c
1glc
1ken
2nvx
2e2j
2nvq
1i3q
1twa
1twf
2nvz
1k83
1i6h
2e2h
1i50
1twc
1twh
2e2i
1yi5
1twg
2nvy
2yu9
2nvt
1r0c
1rag
2fzc
4at1
1k4d
1ibv
1rab
1sku
1raf
1ncd
2fzk
1at1
1q95
1rae
1qfu
1raa
1za1
2at1
1ncc
8atc
3at1
1nca
1nma
1hq6
1tu0
1ezz
1ibt
1k3b
2beq
1k4c
1jb0
1r3j
1rac
1f1b
1ncb
1nbe
1xjw
2fzg
1r0b
1r3k
6at1
9atc
1r3i
1tug
1d09
7at1
1i5o
8at1
1a14
2a0f
1r3l
1nek
1tth
1eo8
2be9
1rai
1acm
1rhq
2h3e
1pg5
1rad
2h1l
5at1
1ibw
1rah
2atc
1nen
1orq
1s5h
#CaseStudy
Transcription factor
1BFS:A    
1BFT:A    
1BG1:B    
1E3O:A    
2AAC:A    
3QRF:A    
4AWL:C    
4M4X:A    
5T1J:C 
Virus infection-associated glycoprotein   
5THR:D    
5THR:M    
4JHW:H    
3K9A:A    
1JPX:A    
1JQ0:A    
1I5Y:A    
3DNO:B    
5UM8:B    
